# Supplementary material for: catena-Poly[[trimethyl­tin(IV)]-μ-[(E)-2-methyl-3-(3-methyl­phen­yl)acrylato-κ2 O:O′]]
Source: Acta Crystallogr Sect E Struct Rep Online. 2008 Jul 5;64(Pt 8):m978. doi: 10.1107/S1600536808019533 (PMC2961908; doi:10.1107/S1600536808019533)
Supplement: Supplementary file 1 [file e-64-0m978-sup1.cif]

##############################################################################
###                                                                        ###
###        Electronic paper (Acta Crystallographica Section E)             ###
###                                                                        ###
##############################################################################
#                                                                            #
# This CIF contains the data in a paper accepted for publication in Acta     #
# Crystallographica Section E. It conforms to the requirements of Notes      #
# for Authors for Section E, and has been peer reviewed under the auspices   #
# of the IUCr Commission on Journals.                                        #
#                                                                            #
# Full details of the Crystallographic Information File format               #
# are given in the paper "The Crystallographic Information File (CIF):       #
# a New Standard Archive File for Crystallography" by S. R. Hall, F. H.      #
# Allen and I. D. Brown [Acta Cryst. (1991), A47, 655-685].                  #
#                                                                            #
# The current version of the core CIF dictionary is obtainable from          #
# ftp://ftp.iucr.org/pub/cif_core.dic. The current version number is 2.4.    #
#                                                                            #
# Software is freely available for graphical display of the structure(s) in  #
# this CIF.  For information consult the CIF home page http://www.iucr.org/  #
# cif/home.html                                                              #
#                                                                            #
# This file may be used for bona fide research purposes within the           #
# scientific community so long as proper attribution is given to the journal # 
# article from which it was obtained.                                        #
#                                                                            #
##############################################################################
                                             
data_global
_audit_creation_method     ?
_journal_date_recd_electronic     2008-06-26
_journal_date_accepted     2008-06-27
_journal_name_full     'Acta Crystallographica, Section E'
_journal_year     2008
_journal_volume     64
_journal_issue      8
_journal_page_first     m978
_journal_page_last     m978
_journal_paper_category     QM
_journal_coeditor_code     NG2468
_publ_contact_author
;Muhammad Nawaz Tahir
University of Sargodha
Department of Physics
Sargodha
Pakistan
;
_publ_contact_author_email     dmntahir_uos@yahoo.com
_publ_contact_author_fax     '0092 48 32 22 121'
_publ_contact_author_phone     '0092 48 92 30 170'
_publ_section_title
;\
<i>catena</i>-Poly[[trimethyltin(IV)]-\m-[(<i>E</i>)-2-methyl-3-(3-\
methylphenyl)acrylato-\k^2^<i>O</i>:<i>O</i>']]
;
loop_
    _publ_author_name
    _publ_author_address
    'Muhammad, Niaz'
;
Department of Chemistry
Quaid-i-Azam University
Islamabad 45320
Pakistan
;
    'Tahir, M. Nawaz'
;
University of Sargodha
Department of Physics
Sagrodha
Pakistan
;
    'Saqib Ali'
;
Department of Chemistry
Quaid-i-Azam University
Islamabad 45320
Pakistan
;
    'Zia-ur-Rehman'
;
Department of Chemistry
Quaid-i-Azam University
Islamabad 45320
Pakistan
;
data_I
_audit_creation_method     SHELXL-97
_chemical_name_systematic
;
<i>catena</i>-Poly[[trimethyltin(IV)]-\m-[(<i>E</i>)-2-methyl-3-\
(3-methylphenyl)acrylato-\k^2^<i>O</i>:<i>O</i>']]
;
_chemical_name_common     ?
_chemical_formula_moiety     'C14 H20 O2 Sn'
_chemical_formula_sum     'C14 H20 O2 Sn'
_chemical_formula_iupac     '[Sn (C H3)3 (C11 H11 O2)]'
_chemical_formula_weight     339.01
_chemical_melting_point     ?
_symmetry_cell_setting     monoclinic
_symmetry_space_group_name_H-M     'C 2/c'
_symmetry_space_group_name_Hall     '-C 2yc'
loop_
    _symmetry_equiv_pos_site_id
    _symmetry_equiv_pos_as_xyz
    1 x,y,z
    2 -x,y,1/2-z
    3 -x,-y,-z
    4 x,-y,1/2+z
    5 1/2+x,1/2+y,z
    6 1/2-x,1/2+y,1/2-z
    7 1/2-x,1/2-y,-z
    8 1/2+x,1/2-y,1/2+z
_cell_length_a     12.9530(6)
_cell_length_b     9.8756(4)
_cell_length_c     24.0728(10)
_cell_angle_alpha     90
_cell_angle_beta     101.301(2)
_cell_angle_gamma     90
_cell_volume     3019.7(2)
_cell_formula_units_Z     8
_cell_measurement_reflns_used     3348
_cell_measurement_theta_min     2.61
_cell_measurement_theta_max     27.11
_cell_measurement_temperature     296(2)
_exptl_crystal_description     prismatic
_exptl_crystal_colour     Colourless
_exptl_crystal_size_max     0.25
_exptl_crystal_size_mid     0.18
_exptl_crystal_size_min     0.15
_exptl_crystal_density_diffrn     1.491
_exptl_crystal_density_meas     ?
_exptl_crystal_density_method     'not measured'
_exptl_crystal_F_000     1360
_exptl_absorpt_coefficient_mu     1.682
_exptl_absorpt_correction_type     multi-scan
_exptl_absorpt_process_details     '(SADABS; Bruker, 2005)'
_exptl_absorpt_correction_T_min     0.705
_exptl_absorpt_correction_T_max     0.781
_exptl_special_details
;
;
_diffrn_ambient_temperature     296(2)
_diffrn_radiation_type     MoK\a
_diffrn_radiation_wavelength     0.71073
_diffrn_radiation_source     'fine-focus sealed tube'
_diffrn_radiation_monochromator     graphite
_diffrn_measurement_device_type     'Bruker Kappa APEXII CCD'
_diffrn_measurement_method     '\w sans'
_diffrn_detector_area_resol_mean     7.5
_diffrn_reflns_number     14486
_diffrn_reflns_av_R_equivalents     0.0232
_diffrn_reflns_av_sigmaI/netI     0.0194
_diffrn_reflns_theta_min     2.61
_diffrn_reflns_theta_max     27.17
_diffrn_reflns_theta_full     27.17
_diffrn_measured_fraction_theta_max     0.994
_diffrn_measured_fraction_theta_full     0.994
_diffrn_reflns_limit_h_min     -16
_diffrn_reflns_limit_h_max     15
_diffrn_reflns_limit_k_min     -7
_diffrn_reflns_limit_k_max     12
_diffrn_reflns_limit_l_min     -30
_diffrn_reflns_limit_l_max     30
_diffrn_standards_number     0
_diffrn_standards_interval_count     ?
_diffrn_standards_interval_time     ?
_diffrn_standards_decay_%     ?
_refine_special_details
;
Refinement of <i>F</i>^2^ against ALL reflections. The weighted <i>R</i>-factor
<i>wR</i> and goodness of fit <i>S</i> are based on <i>F</i>^2^, conventional
<i>R</i>-factors <i>R</i> are based on <i>F</i>, with <i>F</i> set to zero for
negative <i>F</i>^2^. The threshold expression of <i>F</i>^2^ >
\s(<i>F</i>^2^) is used only for calculating <i>R</i>-factors(gt) <i>etc</i>.
and is not relevant to the choice of reflections for refinement.
<i>R</i>-factors based on <i>F</i>^2^ are statistically about twice as large
as those based on <i>F</i>, and <i>R</i>- factors based on ALL data will be
even larger.
;
_reflns_number_total     3348
_reflns_number_gt     2874
_reflns_threshold_expression     I>2\s(I)
_refine_ls_structure_factor_coef     Fsqd
_refine_ls_matrix_type     full
_refine_ls_R_factor_all     0.0309
_refine_ls_R_factor_gt     0.0236
_refine_ls_wR_factor_gt     0.0614
_refine_ls_wR_factor_ref     0.0681
_refine_ls_goodness_of_fit_ref     1.009
_refine_ls_restrained_S_all     1.009
_refine_ls_number_reflns     3348
_refine_ls_number_parameters     145
_refine_ls_number_restraints     0
_refine_ls_hydrogen_treatment     constr
_refine_ls_weighting_scheme     calc
_refine_ls_weighting_details
         'calc w=1/[\s^2^(Fo^2^)+(0.0374P)^2^+3.5913P] where P=(Fo^2^+2Fc^2^)/3'
_atom_sites_solution_hydrogens     geom
_atom_sites_solution_primary     direct
_atom_sites_solution_secondary     difmap
_refine_ls_shift/su_max     0.001
_refine_ls_shift/su_mean     0.000
_refine_diff_density_max     0.633
_refine_diff_density_min     -0.407
_refine_ls_extinction_method     none
_refine_ls_extinction_coef     ?
loop_
    _atom_type_symbol
    _atom_type_description
    _atom_type_scat_dispersion_real
    _atom_type_scat_dispersion_imag
    _atom_type_scat_source
    'C' 'C' 0.0033 0.0016
                         'International Tables Vol C Tables 4.2.6.8 and 6.1.1.4'
    'H' 'H' 0.0000 0.0000
                         'International Tables Vol C Tables 4.2.6.8 and 6.1.1.4'
    'O' 'O' 0.0106 0.0060
                         'International Tables Vol C Tables 4.2.6.8 and 6.1.1.4'
    'Sn' 'Sn' -0.6537 1.4246
                         'International Tables Vol C Tables 4.2.6.8 and 6.1.1.4'
_computing_data_collection     'APEX2 (Bruker, 2007)'
_computing_cell_refinement     'APEX2 (Bruker, 2007)'
_computing_data_reduction     'SAINT (Bruker, 2007)'
_computing_structure_solution     'SHELXS97 (Sheldrick, 2008)'
_computing_structure_refinement     'SHELXL97 (Sheldrick, 2008)'
_computing_molecular_graphics     'ORTEP-3 for Windows (Farrugia, 1997)'
_computing_publication_material
;
WinGX (Farrugia, 1999) and PLATON (Spek,
2003)
;
loop_
    _atom_site_type_symbol
    _atom_site_label
    _atom_site_fract_x
    _atom_site_fract_y
    _atom_site_fract_z
    _atom_site_U_iso_or_equiv
    _atom_site_thermal_displace_type
    _atom_site_calc_flag
    _atom_site_refinement_flags
    _atom_site_occupancy
    Sn Sn1 0.284290(10)
                      -0.16993(2) 0.228160(10)
                                             0.03800(10)
                                                       Uani . . 1.000
    O O1 0.32929(16) -0.03474(18) 0.16907(8) 0.0498(6) Uani . . 1.000
    O O2 0.26730(17) 0.1483(2) 0.20361(9) 0.0529(7) Uani . . 1.000
    C C1 0.3143(2) 0.0940(3) 0.17022(10) 0.0389(7) Uani . . 1.000
    C C2 0.3576(2) 0.1747(2) 0.12708(11) 0.0401(8) Uani . . 1.000
    C C3 0.3324(3) 0.3224(3) 0.12430(15) 0.0591(10) Uani . . 1.000
    C C4 0.4185(2) 0.1119(3) 0.09665(11) 0.0426(8) Uani . . 1.000
    C C5 0.4713(2) 0.1667(3) 0.05244(12) 0.0482(9) Uani . . 1.000
    C C6 0.5691(3) 0.1139(4) 0.04886(14) 0.0663(11) Uani . . 1.000
    C C7 0.6223(3) 0.1596(5) 0.00784(19) 0.0870(18) Uani . . 1.000
    C C8 0.5750(3) 0.2546(5) -0.03080(15) 0.0809(15) Uani . . 1.000
    C C9 0.4775(3) 0.3064(4) -0.02935(13) 0.0663(11) Uani . . 1.000
    C C10 0.4254(3) 0.2612(3) 0.01229(12) 0.0534(10) Uani . . 1.000
    C C11 0.42742(14) 0.40923(17) -0.07152(7) 0.0932(18) Uani . . 1.000
    C C12 0.35163(14) -0.33276(17) 0.19080(7) 0.0624(11) Uani . . 1.000
    C C13 0.38060(14) -0.08820(17) 0.30121(7) 0.0547(10) Uani . . 1.000
    C C14 0.12000(14) -0.14855(17) 0.20410(7) 0.0586(10) Uani . . 1.000
    H H3A 0.33496 0.35644 0.16190 0.0885 Uiso . . 1.000
    H H3B 0.26305 0.33584 0.10207 0.0885 Uiso . . 1.000
    H H3C 0.38277 0.36974 0.10716 0.0885 Uiso . . 1.000
    H H4 0.42933 0.02018 0.10434 0.0511 Uiso . . 1.000
    H H6 0.59915 0.04728 0.07422 0.0792 Uiso . . 1.000
    H H7 0.68900 0.12660 0.00642 0.1042 Uiso . . 1.000
    H H8 0.61025 0.28430 -0.05866 0.0972 Uiso . . 1.000
    H H10 0.35872 0.29454 0.01336 0.0640 Uiso . . 1.000
    H H11A 0.37070 0.45259 -0.05805 0.1396 Uiso . . 1.000
    H H11B 0.40055 0.36550 -0.10702 0.1396 Uiso . . 1.000
    H H11C 0.47878 0.47577 -0.07662 0.1396 Uiso . . 1.000
    H H12A 0.30201 -0.40592 0.18350 0.0935 Uiso . . 1.000
    H H12B 0.41411 -0.36295 0.21610 0.0935 Uiso . . 1.000
    H H12C 0.36936 -0.30341 0.15582 0.0935 Uiso . . 1.000
    H H13A 0.34336 -0.01717 0.31612 0.0820 Uiso . . 1.000
    H H13B 0.44368 -0.05221 0.29160 0.0820 Uiso . . 1.000
    H H13C 0.39864 -0.15800 0.32919 0.0820 Uiso . . 1.000
    H H14A 0.09961 -0.06049 0.21497 0.0879 Uiso . . 1.000
    H H14B 0.08599 -0.21672 0.22256 0.0879 Uiso . . 1.000
    H H14C 0.09943 -0.15869 0.16378 0.0879 Uiso . . 1.000
loop_
    _atom_site_aniso_label
    _atom_site_aniso_U_11
    _atom_site_aniso_U_22
    _atom_site_aniso_U_33
    _atom_site_aniso_U_12
    _atom_site_aniso_U_13
    _atom_site_aniso_U_23
    Sn1 0.04380(10)
                  0.03150(10)
                            0.04220(10)
                                      -0.00250(10)
                                                 0.01690(10)
                                                           -0.00260(10)
    O1 0.0662(12) 0.0339(9) 0.0574(11) -0.0025(9) 0.0322(10) 0.0049(8)
    O2 0.0681(13) 0.0464(11) 0.0518(11) 0.0016(9) 0.0307(10) -0.0030(9)
    C1 0.0445(14) 0.0348(12) 0.0393(12) -0.0037(11) 0.0131(11) -0.0012(10)
    C2 0.0499(15) 0.0326(12) 0.0405(13) -0.0067(11) 0.0152(11) 0.0005(10)
    C3 0.086(2) 0.0339(14) 0.0670(19) -0.0010(14) 0.0383(18) 0.0022(13)
    C4 0.0512(15) 0.0386(13) 0.0409(13) -0.0029(12) 0.0162(11) 0.0015(11)
    C5 0.0548(16) 0.0507(16) 0.0432(14) -0.0101(13) 0.0196(12) -0.0023(12)
    C6 0.063(2) 0.082(2) 0.0602(19) 0.0021(18) 0.0278(16) 0.0043(18)
    C7 0.068(2) 0.126(4) 0.078(3) -0.014(2) 0.041(2) -0.008(3)
    C8 0.083(3) 0.115(3) 0.0525(19) -0.036(2) 0.0324(19) 0.002(2)
    C9 0.081(2) 0.075(2) 0.0420(16) -0.0339(19) 0.0099(15) 0.0009(15)
    C10 0.0604(18) 0.0567(18) 0.0434(14) -0.0169(14) 0.0111(13) 0.0004(13)
    C11 0.121(4) 0.100(3) 0.053(2) -0.040(3) 0.003(2) 0.023(2)
    C12 0.085(2) 0.0397(15) 0.075(2) 0.0003(15) 0.0463(19) -0.0039(14)
    C13 0.0519(16) 0.0603(18) 0.0517(16) -0.0072(14) 0.0099(13) -0.0042(14)
    C14 0.0489(16) 0.0635(19) 0.0629(18) -0.0053(14) 0.0095(14) 0.0069(15)
_geom_special_details
;
Bond distances, angles <i>etc</i>. have been calculated using the rounded
fractional coordinates. All su's are estimated from the variances of the
(full) variance-covariance matrix. The cell e.s.d.'s are taken into account in
the estimation of distances, angles and torsion angles
;
loop_
    _geom_bond_atom_site_label_1
    _geom_bond_atom_site_label_2
    _geom_bond_site_symmetry_1
    _geom_bond_site_symmetry_2
    _geom_bond_distance
    _geom_bond_publ_flag
    Sn1 O1 . . 2.1144(19) yes
    Sn1 C12 . . 2.1126(17) yes
    Sn1 C13 . . 2.1072(17) yes
    Sn1 C14 . . 2.1037(18) yes
    Sn1 O2 . 6_545 2.607(2) yes
    O1 C1 . . 1.287(3) no
    O2 C1 . . 1.223(3) no
    C1 C2 . . 1.502(4) no
    C2 C3 . . 1.493(4) no
    C2 C4 . . 1.330(4) no
    C4 C5 . . 1.476(4) no
    C5 C6 . . 1.388(5) no
    C5 C10 . . 1.391(4) no
    C6 C7 . . 1.386(6) no
    C7 C8 . . 1.378(6) no
    C8 C9 . . 1.369(6) no
    C9 C10 . . 1.387(5) no
    C9 C11 . . 1.492(4) no
    C3 H3A . . 0.9600 no
    C3 H3B . . 0.9600 no
    C3 H3C . . 0.9600 no
    C4 H4 . . 0.9300 no
    C6 H6 . . 0.9300 no
    C7 H7 . . 0.9300 no
    C8 H8 . . 0.9300 no
    C10 H10 . . 0.9300 no
    C11 H11A . . 0.9600 no
    C11 H11B . . 0.9600 no
    C11 H11C . . 0.9600 no
    C12 H12A . . 0.9600 no
    C12 H12B . . 0.9600 no
    C12 H12C . . 0.9600 no
    C13 H13A . . 0.9600 no
    C13 H13B . . 0.9600 no
    C13 H13C . . 0.9600 no
    C14 H14A . . 0.9600 no
    C14 H14B . . 0.9600 no
    C14 H14C . . 0.9600 no
loop_
    _geom_angle_atom_site_label_1
    _geom_angle_atom_site_label_2
    _geom_angle_atom_site_label_3
    _geom_angle_site_symmetry_1
    _geom_angle_site_symmetry_2
    _geom_angle_site_symmetry_3
    _geom_angle
    _geom_angle_publ_flag
    O1 Sn1 C12 . . . 90.17(7) yes
    O1 Sn1 C13 . . . 97.09(7) yes
    O1 Sn1 C14 . . . 98.56(7) yes
    O1 Sn1 O2 . . 6_545 175.64(7) yes
    C12 Sn1 C13 . . . 114.87(7) yes
    C12 Sn1 C14 . . . 116.04(7) yes
    C13 Sn1 C14 . . . 126.36(7) yes
    Sn1 O1 C1 . . . 123.13(17) no
    Sn1 O2 C1 6_555 . . 159.7(2) no
    O1 C1 O2 . . . 122.9(2) no
    O1 C1 C2 . . . 115.5(2) no
    O2 C1 C2 . . . 121.5(3) no
    C1 C2 C3 . . . 116.2(2) no
    C1 C2 C4 . . . 118.4(2) no
    C3 C2 C4 . . . 125.4(3) no
    C2 C4 C5 . . . 129.4(3) no
    C4 C5 C6 . . . 117.7(3) no
    C4 C5 C10 . . . 123.5(3) no
    C6 C5 C10 . . . 118.7(3) no
    C5 C6 C7 . . . 120.6(3) no
    C6 C7 C8 . . . 119.1(4) no
    C7 C8 C9 . . . 121.8(4) no
    C8 C9 C10 . . . 118.7(3) no
    C8 C9 C11 . . . 121.2(3) no
    C10 C9 C11 . . . 120.2(3) no
    C5 C10 C9 . . . 121.1(3) no
    C2 C3 H3A . . . 109.00 no
    C2 C3 H3B . . . 109.00 no
    C2 C3 H3C . . . 110.00 no
    H3A C3 H3B . . . 109.00 no
    H3A C3 H3C . . . 110.00 no
    H3B C3 H3C . . . 109.00 no
    C2 C4 H4 . . . 115.00 no
    C5 C4 H4 . . . 115.00 no
    C5 C6 H6 . . . 120.00 no
    C7 C6 H6 . . . 120.00 no
    C6 C7 H7 . . . 120.00 no
    C8 C7 H7 . . . 120.00 no
    C7 C8 H8 . . . 119.00 no
    C9 C8 H8 . . . 119.00 no
    C5 C10 H10 . . . 119.00 no
    C9 C10 H10 . . . 119.00 no
    C9 C11 H11A . . . 109.00 no
    C9 C11 H11B . . . 109.00 no
    C9 C11 H11C . . . 109.00 no
    H11A C11 H11B . . . 109.00 no
    H11A C11 H11C . . . 109.00 no
    H11B C11 H11C . . . 109.00 no
    Sn1 C12 H12A . . . 109.00 no
    Sn1 C12 H12B . . . 109.00 no
    Sn1 C12 H12C . . . 109.00 no
    H12A C12 H12B . . . 109.00 no
    H12A C12 H12C . . . 109.00 no
    H12B C12 H12C . . . 109.00 no
    Sn1 C13 H13A . . . 109.00 no
    Sn1 C13 H13B . . . 109.00 no
    Sn1 C13 H13C . . . 109.00 no
    H13A C13 H13B . . . 109.00 no
    H13A C13 H13C . . . 109.00 no
    H13B C13 H13C . . . 109.00 no
    Sn1 C14 H14A . . . 109.00 no
    Sn1 C14 H14B . . . 109.00 no
    Sn1 C14 H14C . . . 109.00 no
    H14A C14 H14B . . . 109.00 no
    H14A C14 H14C . . . 109.00 no
    H14B C14 H14C . . . 109.00 no
loop_
    _geom_torsion_atom_site_label_1
    _geom_torsion_atom_site_label_2
    _geom_torsion_atom_site_label_3
    _geom_torsion_atom_site_label_4
    _geom_torsion_site_symmetry_1
    _geom_torsion_site_symmetry_2
    _geom_torsion_site_symmetry_3
    _geom_torsion_site_symmetry_4
    _geom_torsion
    _geom_torsion_publ_flag
    C12 Sn1 O1 C1 . . . . -176.6(2) no
    C13 Sn1 O1 C1 . . . . -61.5(2) no
    C14 Sn1 O1 C1 . . . . 67.0(2) no
    C12 Sn1 O2 C1 . . 6_545 6_545 -157.4(5) no
    C13 Sn1 O2 C1 . . 6_545 6_545 87.2(5) no
    C14 Sn1 O2 C1 . . 6_545 6_545 -40.4(5) no
    Sn1 O1 C1 O2 . . . . -4.3(4) no
    Sn1 O1 C1 C2 . . . . 176.30(16) no
    Sn1 O2 C1 O1 6_555 . . . 146.2(4) no
    Sn1 O2 C1 C2 6_555 . . . -34.4(7) no
    O1 C1 C2 C3 . . . . 174.6(3) no
    O1 C1 C2 C4 . . . . -8.5(4) no
    O2 C1 C2 C3 . . . . -4.8(4) no
    O2 C1 C2 C4 . . . . 172.1(3) no
    C1 C2 C4 C5 . . . . -179.4(3) no
    C3 C2 C4 C5 . . . . -2.8(5) no
    C2 C4 C5 C6 . . . . 145.1(3) no
    C2 C4 C5 C10 . . . . -39.2(5) no
    C4 C5 C6 C7 . . . . 179.2(3) no
    C10 C5 C6 C7 . . . . 3.3(5) no
    C4 C5 C10 C9 . . . . -178.1(3) no
    C6 C5 C10 C9 . . . . -2.5(5) no
    C5 C6 C7 C8 . . . . -2.5(6) no
    C6 C7 C8 C9 . . . . 0.9(7) no
    C7 C8 C9 C10 . . . . -0.1(6) no
    C7 C8 C9 C11 . . . . 180.0(4) no
    C8 C9 C10 C5 . . . . 0.9(5) no
    C11 C9 C10 C5 . . . . -179.2(3) no
loop_
    _geom_hbond_atom_site_label_D
    _geom_hbond_atom_site_label_H
    _geom_hbond_atom_site_label_A
    _geom_hbond_site_symmetry_A
    _geom_hbond_distance_DH
    _geom_hbond_distance_HA
    _geom_hbond_distance_DA
    _geom_hbond_angle_DHA
    _geom_hbond_publ_flag
    C4 H4 O1 . 0.9300 2.2800 2.695(3) 107.00 no
