# Supplementary material for: catena-Poly[[trimethyl­tin(IV)]-μ-[(E)-2-methyl-3-(3-methyl­phen­yl)acrylato-κ2 O:O′]]
Source: Acta Crystallogr Sect E Struct Rep Online. 2008 Jul 5;64(Pt 8):m978. doi: 10.1107/S1600536808019533 (PMC2961908; doi:10.1107/S1600536808019533)
Supplement: Supplementary file 2 [file e-64-0m978-Isup2.hkl]

#
# h,k,l, Fc-squared, Fo-squared, sigma(Fo-squared) and status flag
#
data_I
_shelx_title ' AM733_0m in C2/c'
_shelx_refln_list_code          4
_shelx_F_calc_maximum      699.58
_exptl_crystal_F_000      1360.00
_reflns_d_resolution_high  0.7782
 
loop_
 _symmetry_equiv_pos_as_xyz
 'x, y, z'
 '-x, y, -z+1/2'
 'x+1/2, y+1/2, z'
 '-x+1/2, y+1/2, -z+1/2'
 '-x, -y, -z'
 'x, -y, z-1/2'
 '-x+1/2, -y+1/2, -z'
 'x+1/2, -y+1/2, z-1/2'
 
_cell_length_a    12.9530
_cell_length_b     9.8756
_cell_length_c    24.0728
_cell_angle_alpha  90.000
_cell_angle_beta  101.301
_cell_angle_gamma  90.000
 
_shelx_F_squared_multiplier     1.000
 
loop_
 _refln_index_h
 _refln_index_k
 _refln_index_l
 _refln_F_squared_calc
 _refln_F_squared_meas
 _refln_F_squared_sigma
 _refln_observed_status
   2   0   0    75235.42    81223.28    930.02 o
   4   0   0      898.59      842.15     29.04 o
   6   0   0     7952.81     8224.18    130.64 o
   8   0   0     1239.88     1322.84     43.57 o
  10   0   0     4400.13     4470.19    110.22 o
  12   0   0     5588.71     5226.23    152.29 o
  14   0   0     4485.01     4534.79    194.55 o
  16   0   0     1327.13     1320.10    118.16 o
   1   1   0    13362.72    13805.39    171.52 o
   3   1   0    28390.15    30182.94    236.52 o
   5   1   0    19117.29    19184.72    158.46 o
   7   1   0    13944.24    13606.98    169.51 o
   9   1   0     4253.89     4238.13     63.57 o
  11   1   0     1176.79     1134.76     44.79 o
  13   1   0      207.58      195.41     44.29 o
  15   1   0        3.13      -15.01     41.04 o
   2   2   0    11076.32    11015.78     90.01 o
   4   2   0     9854.95    10789.13    100.30 o
   6   2   0     3124.31     3087.57     45.43 o
   8   2   0       10.26        2.98     10.18 o
  10   2   0      998.61     1016.07     38.93 o
  12   2   0     2078.09     2106.39     68.03 o
  14   2   0     1728.43     1879.51     86.71 o
  16   2   0      559.42      647.24     75.12 o
   1   3   0     1631.25     1630.48     39.79 o
   3   3   0    14011.13    14175.34    157.72 o
   5   3   0    42220.79    41411.90    357.39 o
   7   3   0    48835.78    47282.41    622.89 o
   9   3   0    25892.78    25256.43    343.14 o
  11   3   0     7449.85     7408.27    179.58 o
  13   3   0      791.86      844.68     59.11 o
  15   3   0       35.29       29.12     42.46 o
   2   4   0    17060.39    18269.93    287.18 o
   4   4   0     2671.20     2752.59     46.57 o
   6   4   0     2252.02     2132.31     30.38 o
   8   4   0      183.17      179.19     13.11 o
  10   4   0      613.04      618.39     30.11 o
  12   4   0     1498.09     1512.97     56.31 o
  14   4   0      453.11      501.68     47.70 o
   1   5   0      151.04      130.38     15.79 o
   3   5   0     5133.24     5330.64     80.45 o
   5   5   0    11291.34    10753.45    143.15 o
   7   5   0     6968.76     6631.24    104.59 o
   9   5   0     4348.48     4183.94    106.59 o
  11   5   0     2083.07     2183.04     61.32 o
  13   5   0       92.56       54.29     28.54 o
   2   6   0    47262.88    47104.83    723.53 o
   4   6   0    15103.31    15597.51    194.53 o
   6   6   0       55.34       43.15     15.58 o
   8   6   0      167.46      159.19     21.68 o
  10   6   0     1129.89     1151.24     74.37 o
  12   6   0     4433.96     4490.87    216.96 o
  14   6   0     2019.73     2209.25    126.04 o
   1   7   0      682.63      726.77     27.17 o
   3   7   0      294.16      227.34     19.55 o
   5   7   0     2924.45     2792.63     73.66 o
   7   7   0     3443.21     3338.15     98.21 o
   9   7   0     1510.20     1316.03     80.67 o
  11   7   0      478.72      363.38     58.70 o
  13   7   0      345.99      261.16     60.81 o
   2   8   0     8731.52     8390.15    123.12 o
   4   8   0     2168.89     2133.43     69.39 o
   6   8   0      254.50      220.78     24.27 o
   8   8   0        8.25      -17.29     33.02 o
  10   8   0      445.59      425.24     57.25 o
  12   8   0     1253.05     1216.22     93.09 o
   1   9   0      595.44      561.80     27.72 o
   3   9   0     3582.80     3464.43     63.22 o
   5   9   0     9708.80     9864.44    157.04 o
   7   9   0     6801.47     6904.61    292.92 o
   9   9   0     4906.47     4732.79    154.58 o
  11   9   0     1960.25     2001.95    140.82 o
   2  10   0     1395.13     1327.14     88.33 o
   4  10   0      499.52      412.19     26.37 o
   6  10   0      157.78      126.25     26.82 o
   8  10   0       68.85      115.91     37.05 o
  10  10   0        0.40      -38.17     38.17 o
   3  11   0     1102.33     1080.81     32.38 o
   5  11   0     1448.11     1513.95     47.90 o
   7  11   0     1832.99     1880.95    152.53 o
   2  12   0     3921.64     3674.96     94.87 o
   4  12   0     1240.18     1102.88     37.93 o
 -15   1   1       32.11       43.67     41.04 o
 -13   1   1       25.66      -25.25     29.34 o
 -11   1   1     3363.19     3181.72     64.87 o
  -9   1   1    11481.14    10684.22    121.52 o
  -7   1   1    43556.05    44700.93    397.73 o
  -5   1   1    32204.85    34108.09    287.40 o
  -3   1   1    31378.27    32165.32    251.52 o
  -1   1   1      568.04      612.69     11.36 o
   1   1   1     1589.81     1437.27     30.48 o
   3   1   1     8507.33     8627.70     72.77 o
   5   1   1    43062.36    45149.76    356.80 o
   7   1   1    18763.03    17734.53    179.60 o
   9   1   1    18710.34    18906.11    314.87 o
  11   1   1     5442.90     5746.55    101.98 o
  13   1   1     1316.09     1155.15     76.65 o
  15   1   1       16.00      -40.39     40.39 o
 -16   2   1     1121.49     1253.98     81.15 o
 -14   2   1     2279.07     2445.12    121.21 o
 -12   2   1     7368.32     7473.75    137.64 o
 -10   2   1     5636.43     5886.67     80.44 o
  -8   2   1      783.10      816.95     23.44 o
  -6   2   1       71.36       72.54      8.63 o
  -4   2   1     8352.77     7921.69    102.19 o
  -2   2   1    37027.34    39478.89    347.05 o
   0   2   1    46256.89    49674.45   1687.56 o
   2   2   1    70924.40    72117.25    592.30 o
   4   2   1    10748.26    10646.49    106.62 o
   6   2   1     4192.38     4374.38     52.14 o
   8   2   1      180.16      235.67     14.87 o
  10   2   1     4332.25     4334.39     74.70 o
  12   2   1     4217.73     4198.23     95.06 o
  14   2   1     2060.19     2131.56    141.08 o
 -15   3   1        5.83      -37.69     37.69 o
 -13   3   1        4.46      -24.80     24.80 o
 -11   3   1       52.22       25.70     27.41 o
  -9   3   1        0.19      -15.30     15.30 o
  -7   3   1     2348.44     2390.99     58.51 o
  -5   3   1     1139.07      927.01     32.06 o
  -3   3   1      204.89      306.62      9.99 o
  -1   3   1      151.71      148.57     13.05 o
   1   3   1      240.32      195.28     10.09 o
   3   3   1      147.59       82.66      7.46 o
   5   3   1      212.58      171.13      9.86 o
   7   3   1      311.52      429.11     31.48 o
   9   3   1      386.73      420.04     28.10 o
  11   3   1        1.45       -2.27     27.93 o
  13   3   1        0.75      -27.77     27.77 o
  15   3   1       17.29      -29.40     45.84 o
 -14   4   1     2591.98     2623.56     83.68 o
 -12   4   1     3623.36     3736.22     86.20 o
 -10   4   1     7248.22     7005.75    103.42 o
  -8   4   1     5175.59     5057.55     62.49 o
  -6   4   1     1643.12     1578.85     26.47 o
  -4   4   1    14226.76    14692.54    152.32 o
  -2   4   1    40793.80    40496.69    541.17 o
   2   4   1    43456.30    43793.34    581.81 o
   4   4   1    29885.41    29449.89    320.41 o
   6   4   1     6557.59     6135.61     75.32 o
   8   4   1      210.66      236.69     14.74 o
  10   4   1     3768.67     3470.34     77.87 o
  12   4   1     3936.94     3764.36     88.23 o
  14   4   1     2176.52     2292.03     80.48 o
 -15   5   1       32.33       47.40     33.82 o
 -13   5   1       28.72      -23.94     26.38 o
 -11   5   1     1699.55     1575.44     52.73 o
  -9   5   1     5651.21     5348.88    107.88 o
  -7   5   1    23275.26    22893.37    293.14 o
  -5   5   1    18945.93    19961.15    247.69 o
  -3   5   1     5787.64     5613.58     75.29 o
  -1   5   1       68.83       19.75      9.28 o
   1   5   1       69.47       64.61      6.28 o
   3   5   1     3807.37     3531.03     51.62 o
   5   5   1    15193.13    15188.34    193.60 o
   7   5   1    11584.94    11952.09    165.77 o
   9   5   1     9429.60     9457.86    148.73 o
  11   5   1     2793.03     2824.07     71.31 o
  13   5   1      872.95      895.60     52.19 o
 -14   6   1      142.64      217.69     64.91 o
 -12   6   1       71.47       46.02     49.30 o
 -10   6   1       39.31       47.60     37.99 o
  -8   6   1      783.04      676.59     32.50 o
  -6   6   1       15.61      -13.15     13.15 o
  -4   6   1       66.74        1.52     32.27 o
  -2   6   1      702.67      575.60     39.13 o
   0   6   1     4745.48     4547.52    136.49 o
   2   6   1     4157.52     4202.58     68.36 o
   4   6   1     1006.21      975.04     43.06 o
   6   6   1        1.77      -14.75     14.75 o
   8   6   1      286.93      276.93     28.25 o
  10   6   1       83.07       67.26     37.56 o
  12   6   1       68.69       21.53     49.15 o
  14   6   1        0.17      127.98     58.51 o
 -13   7   1       99.00        6.37     48.98 o
 -11   7   1     1034.07     1082.24     80.31 o
  -9   7   1     2719.92     2795.53    109.79 o
  -7   7   1    17261.76    17237.44    407.03 o
  -5   7   1    18622.88    18749.05    269.31 o
  -3   7   1    14765.12    14679.97    239.97 o
  -1   7   1     4655.84     4692.40    102.27 o
   1   7   1      191.29      149.70     11.55 o
   3   7   1     8273.97     8371.76    126.03 o
   5   7   1    16154.21    16063.48    284.19 o
   7   7   1    11484.25    12266.40    197.75 o
   9   7   1     8077.35     8054.50    214.77 o
  11   7   1     1345.77     1329.54     90.72 o
  13   7   1      423.25      415.26     67.87 o
 -12   8   1      928.89      927.68     82.12 o
 -10   8   1     1195.07     1190.20     79.74 o
  -8   8   1     1454.15     1486.26     61.87 o
  -6   8   1       10.08      -11.79     16.73 o
  -4   8   1     1276.87     1165.18     41.56 o
  -2   8   1     9399.87     9109.49    191.41 o
   0   8   1    15631.91    15111.99    295.67 o
   2   8   1    12810.65    12599.72    178.50 o
   4   8   1     7431.27     7416.09    120.08 o
   6   8   1      670.55      659.45     34.25 o
   8   8   1      271.68      212.08     39.40 o
  10   8   1     1191.53     1150.92    152.79 o
  12   8   1      729.98      806.18     78.35 o
 -11   9   1      121.88       44.47     53.48 o
  -9   9   1      550.45      575.32     63.74 o
  -7   9   1      783.89      671.29    106.37 o
  -5   9   1      281.05      276.28     30.72 o
  -3   9   1      114.40      130.90     15.77 o
  -1   9   1       26.38       25.38     14.35 o
   1   9   1      250.62      262.50     14.63 o
   3   9   1       15.45        2.74     12.54 o
   5   9   1       24.18       -2.74     24.11 o
   7   9   1      148.77      170.80     35.61 o
   9   9   1      739.92      689.92     69.26 o
  11   9   1      115.36      113.12     56.79 o
 -10  10   1     1345.94     1510.99     91.76 o
  -8  10   1      589.77      633.43     55.17 o
  -6  10   1      350.21      315.89     48.41 o
  -4  10   1     3165.63     3082.64     63.42 o
  -2  10   1     7331.80     7213.15    160.26 o
   0  10   1     8170.28     7994.96    236.82 o
   2  10   1     6727.26     6695.00    103.76 o
   4  10   1     4724.74     4861.45    116.74 o
   6  10   1     1725.37     1706.57     61.48 o
   8  10   1        7.33        2.65     32.59 o
  -7  11   1     2778.56     2729.09    144.13 o
  -5  11   1     1980.65     2014.38     54.56 o
  -3  11   1     1399.05     1415.67     59.24 o
  -1  11   1      311.38      270.74     23.74 o
   3  11   1      644.03      604.45     27.17 o
   5  11   1     1389.17     1449.45     47.02 o
   7  11   1     1758.39     1665.52    131.40 o
  -4  12   1       74.46       20.49     28.00 o
  -2  12   1      445.35      437.51     35.82 o
   2  12   1      335.55      178.76     43.80 o
   4  12   1      282.15      292.11     25.32 o
 -16   0   2     1146.85     1156.11    113.06 o
 -14   0   2     5241.57     5070.57    205.76 o
 -12   0   2    12195.82    12172.46    278.21 o
 -10   0   2     7446.43     7265.15    148.88 o
  -8   0   2      231.79      174.65     20.12 o
  -6   0   2     6198.85     6767.70     98.09 o
  -4   0   2      833.54     1104.65     25.86 o
  -2   0   2   146586.75   151337.75   1586.87 o
   2   0   2   489415.84   495563.56   6476.23 o
   4   0   2   113591.67   114942.45   1196.79 o
   6   0   2    11846.61    12251.08    162.60 o
   8   0   2      603.25      637.00     33.66 o
  10   0   2     3497.65     3330.13     90.86 o
  12   0   2     4143.34     3693.43    160.43 o
  14   0   2     1426.95     1319.59    106.44 o
  16   0   2     1572.01     1662.35    129.36 o
 -15   1   2       41.86        0.20     39.42 o
 -13   1   2      110.43       76.63     33.70 o
 -11   1   2      871.04      909.43     36.15 o
  -9   1   2     2771.14     2605.10     63.09 o
  -7   1   2     7847.13     7341.73     81.04 o
  -5   1   2    34753.08    35734.66    284.75 o
  -3   1   2    20432.80    21283.07    160.74 o
  -1   1   2    24268.18    24933.17    467.06 o
   1   1   2     8883.27     9466.80     76.48 o
   3   1   2     9024.84     8890.89     72.15 o
   5   1   2    14170.02    14033.22    119.81 o
   7   1   2    13015.67    12918.89    136.96 o
   9   1   2     6204.29     5863.99     79.22 o
  11   1   2     1536.29     1574.53     51.63 o
  13   1   2      198.76      178.58     43.50 o
  15   1   2       67.69       10.66     43.83 o
 -16   2   2      338.66      345.39     56.20 o
 -14   2   2     1443.56     1374.60     78.44 o
 -12   2   2     4280.02     4057.58     93.23 o
 -10   2   2     4179.77     4193.07     59.65 o
  -8   2   2      697.89      868.42     28.32 o
  -6   2   2      449.57      443.67     14.47 o
  -4   2   2    10366.74    11537.30    100.14 o
  -2   2   2    21259.96    22015.01    185.56 o
   0   2   2     3336.82     3021.49     38.11 o
   2   2   2    73378.48    75548.23    613.57 o
   4   2   2    11894.36    11878.74    183.38 o
   6   2   2     2724.72     2758.93     40.19 o
   8   2   2      523.84      484.55     19.30 o
  10   2   2      110.96      106.38     20.55 o
  12   2   2      775.56      813.65     45.93 o
  14   2   2      897.33      956.49    106.95 o
 -15   3   2      402.77      328.22     75.38 o
 -13   3   2       54.34       35.20     28.03 o
 -11   3   2     1739.84     1797.47     57.71 o
  -9   3   2    21364.19    21400.61    262.45 o
  -7   3   2    62979.90    62614.35    512.54 o
  -5   3   2   102851.10   104591.38   1034.91 o
  -3   3   2    29677.25    30221.44    280.61 o
  -1   3   2     4741.68     4325.71     92.18 o
   1   3   2     4381.00     4289.36     64.99 o
   3   3   2     4162.04     4033.22     49.16 o
   5   3   2    24221.09    25760.77    204.81 o
   7   3   2    31557.17    30221.06    287.90 o
   9   3   2    16481.28    16062.59    159.31 o
  11   3   2     9353.97     9134.34    155.77 o
  13   3   2     2397.66     2422.93     82.17 o
  15   3   2      154.82       97.79     46.22 o
 -14   4   2     1006.78      955.76     71.86 o
 -12   4   2     1190.77     1193.87     51.50 o
 -10   4   2     2096.66     1908.54     76.14 o
  -8   4   2      188.18      220.44     18.34 o
  -6   4   2      207.29      224.65     12.64 o
  -4   4   2      333.07      287.11     12.45 o
  -2   4   2    13713.86    14281.84    197.28 o
   0   4   2    27865.88    30026.95    573.50 o
   2   4   2    16864.16    18487.77    252.48 o
   4   4   2    10940.25    11164.18    121.50 o
   6   4   2     5695.23     5606.27     64.32 o
   8   4   2      552.08      563.53     17.05 o
  10   4   2      169.02      126.99     21.07 o
  12   4   2      447.82      423.72     37.11 o
  14   4   2      265.52      268.06     34.91 o
 -15   5   2      176.44      152.70     37.98 o
 -13   5   2       19.77       15.72     35.33 o
 -11   5   2      200.53       27.26     32.56 o
  -9   5   2     5101.79     5225.89     75.80 o
  -7   5   2    11134.30    10953.45    145.08 o
  -5   5   2    13692.92    12674.33    147.55 o
  -3   5   2     7557.00     7222.51     94.07 o
  -1   5   2     3990.67     4136.88     90.73 o
   1   5   2      282.18      264.82     12.17 o
   3   5   2     1049.00     1067.93     23.70 o
   5   5   2     8138.65     8275.58    128.52 o
   7   5   2     8052.76     7693.55    117.88 o
   9   5   2     1918.36     1892.54     56.33 o
  11   5   2     1837.09     1825.14     64.41 o
  13   5   2      867.67      902.72     69.32 o
 -14   6   2     4031.89     4328.43    173.74 o
 -12   6   2     4478.63     4367.59    160.39 o
 -10   6   2     5943.81     5964.60    175.88 o
  -8   6   2     1902.37     1927.98     51.82 o
  -6   6   2     1198.19     1245.89     35.10 o
  -4   6   2     3212.82     3213.27     52.50 o
  -2   6   2    18325.43    17984.82    286.00 o
   0   6   2    53427.63    52497.77    987.83 o
   2   6   2    58381.49    60388.02    798.13 o
   4   6   2    23969.05    24492.27    329.76 o
   6   6   2     8826.18     8986.46    128.86 o
   8   6   2       42.29       -4.35     20.25 o
  10   6   2      168.95      189.29     56.79 o
  12   6   2      672.97      636.08     70.93 o
  14   6   2     2136.44     2331.16    128.55 o
 -13   7   2       38.16       -0.42     46.82 o
 -11   7   2      277.02      266.82     51.44 o
  -9   7   2     1477.36     1327.30     78.39 o
  -7   7   2     4846.26     4810.54    101.67 o
  -5   7   2     5600.99     5419.70     97.65 o
  -3   7   2     2061.55     2001.43     42.92 o
  -1   7   2       49.76       88.22     16.21 o
   1   7   2     2071.83     2005.28     36.91 o
   3   7   2      275.56      268.95     20.57 o
   5   7   2     1694.03     1621.48     81.60 o
   7   7   2     1558.79     1599.51     60.35 o
   9   7   2      661.30      635.09     61.72 o
  11   7   2      924.62      733.27     72.56 o
  13   7   2      319.59      217.68     59.92 o
 -12   8   2     1120.04     1169.79     89.43 o
 -10   8   2     1388.77     1320.14     83.47 o
  -8   8   2      480.46      480.64     39.91 o
  -6   8   2       88.34       63.58     19.20 o
  -4   8   2       25.76      -15.94     15.94 o
  -2   8   2     3089.54     3066.68     82.11 o
   0   8   2    10059.63     9968.56    203.47 o
   2   8   2    10103.49     9597.90    162.80 o
   4   8   2     5035.62     4806.46     87.62 o
   6   8   2     1241.39     1289.27     46.56 o
   8   8   2      406.53      293.92     45.34 o
  10   8   2      200.88      291.97     52.57 o
  12   8   2      282.57      367.63     65.63 o
 -11   9   2      599.33      647.85     70.71 o
  -9   9   2     4661.30     4719.72    156.61 o
  -7   9   2    10032.43    10051.78    264.88 o
  -5   9   2    11251.00    11240.95    174.32 o
  -3   9   2     8686.58     8584.88    129.55 o
  -1   9   2     2304.68     2127.61     61.58 o
   1   9   2      243.20      260.11     24.48 o
   3   9   2     1571.99     1525.54     39.17 o
   5   9   2     5102.58     5157.42     97.07 o
   7   9   2     7050.65     7347.62    221.71 o
   9   9   2     2989.84     3087.34    122.73 o
  11   9   2     2198.66     2254.58    113.62 o
 -10  10   2      154.88      160.86     47.79 o
  -8  10   2        5.24        0.97     34.00 o
  -6  10   2       11.43       -2.73     26.45 o
  -4  10   2      308.91      246.95     21.80 o
  -2  10   2      881.62      722.88     43.75 o
   0  10   2     1564.24     1539.24     63.15 o
   2  10   2     1363.23     1384.31     50.43 o
   4  10   2      795.55      746.95     34.94 o
   6  10   2      321.07      301.80     39.32 o
   8  10   2       75.59       84.07    105.68 o
  -7  11   2     1514.20     1432.47     78.53 o
  -5  11   2     2815.41     2802.40     65.47 o
  -3  11   2     1821.00     1900.99     70.22 o
  -1  11   2      515.27      505.62     33.66 o
   1  11   2        2.18        2.80     15.47 o
   3  11   2      626.51      640.59     28.56 o
   5  11   2      983.95     1067.86     41.88 o
   7  11   2     1566.13     1615.74    142.60 o
  -4  12   2      370.24      310.06     37.43 o
  -2  12   2     2485.18     2351.32     74.87 o
   4  12   2     2664.59     2695.18     62.68 o
 -15   1   3      939.39     1031.44     69.80 o
 -13   1   3        1.48        3.78     29.98 o
 -11   1   3      961.14     1027.12     37.96 o
  -9   1   3     9079.47     8487.64    107.37 o
  -7   1   3    19890.17    18871.51    191.58 o
  -5   1   3    62754.29    64001.54    476.59 o
  -3   1   3    66175.88    68122.03    479.98 o
  -1   1   3    24775.57    26138.11    189.08 o
   1   1   3     3747.25     3962.41     35.44 o
   3   1   3    16314.19    17267.13    134.04 o
   5   1   3    14218.15    13272.66    119.76 o
   7   1   3    25308.23    24784.33    244.01 o
   9   1   3    11189.63    11280.16    128.94 o
  11   1   3     7699.67     8037.08    142.78 o
  13   1   3     1780.15     1852.48     90.15 o
  15   1   3      221.52      164.84     63.15 o
 -16   2   3      889.16      889.46     69.83 o
 -14   2   3     4636.84     4691.53    249.05 o
 -12   2   3     7405.14     7365.55    135.95 o
 -10   2   3     6988.76     7273.36     91.09 o
  -8   2   3     4448.83     4863.87     56.33 o
  -6   2   3      778.29      732.31     19.54 o
  -4   2   3       54.85       98.58      7.00 o
  -2   2   3    47692.95    49460.78    370.42 o
   0   2   3   162213.72   170553.17   1622.23 o
   2   2   3      490.92      686.97     10.49 o
   4   2   3    26628.77    25795.00    253.51 o
   6   2   3    28204.86    28108.94    252.86 o
   8   2   3      187.35      162.35     14.33 o
  10   2   3     1213.06     1201.05     43.15 o
  12   2   3     2054.25     2123.24     67.68 o
  14   2   3     1369.93     1419.39     80.10 o
 -15   3   3        6.96       31.29     40.87 o
 -13   3   3       56.37       45.58     28.17 o
 -11   3   3        1.87      -23.76     23.76 o
  -9   3   3        0.43      -21.51     21.51 o
  -7   3   3       83.46      -16.03     16.03 o
  -5   3   3     3737.73     3947.80     50.47 o
  -3   3   3       52.29       -1.90      6.68 o
  -1   3   3       56.35      121.57      6.42 o
   1   3   3     5774.10     5690.39     68.44 o
   3   3   3     1119.96     1034.65     20.48 o
   5   3   3      192.08      123.49      9.34 o
   7   3   3        0.36       -8.46     10.49 o
   9   3   3      143.96      137.83     22.92 o
  11   3   3      165.64      220.28     33.72 o
  13   3   3        0.03        1.42     33.83 o
  15   3   3        1.37      -42.83     42.83 o
 -14   4   3     2238.66     2342.30     79.06 o
 -12   4   3     6823.25     6707.29    152.31 o
 -10   4   3     6684.35     6511.21    106.73 o
  -8   4   3     6256.51     6121.68     80.65 o
  -6   4   3     5425.83     4960.23     59.79 o
  -4   4   3     9814.55     9629.67    104.26 o
  -2   4   3    31556.21    32084.98    346.81 o
   0   4   3    38578.11    39923.51    626.69 o
   2   4   3    29236.17    27773.18    374.20 o
   4   4   3    34453.18    33885.99    341.71 o
   6   4   3    10838.16    10249.72    108.04 o
   8   4   3     2214.33     2147.86     31.96 o
  10   4   3      602.16      568.38     29.22 o
  12   4   3     2866.05     2816.10     75.46 o
  14   4   3     1871.21     1923.49     63.17 o
 -15   5   3      279.91      177.44     58.02 o
 -13   5   3        0.18      -33.89     33.89 o
 -11   5   3       93.85       77.39     31.14 o
  -9   5   3     4969.09     4567.09     86.29 o
  -7   5   3    14398.75    13861.25    224.58 o
  -5   5   3    26306.82    26738.79    291.87 o
  -3   5   3    19898.39    20687.82    248.82 o
  -1   5   3     9677.34     9335.75    189.60 o
   1   5   3     1502.52     1703.90     32.89 o
   3   5   3     3360.50     2992.54     47.54 o
   5   5   3     7009.02     7156.41    103.40 o
   7   5   3     9715.46     9692.84    162.84 o
   9   5   3     5684.59     5855.68    103.34 o
  11   5   3     4833.64     5050.76    101.87 o
  13   5   3     1370.43     1369.92     56.95 o
 -14   6   3        1.71       45.27     68.50 o
 -12   6   3      187.14      114.14     56.98 o
 -10   6   3        0.72       -3.04     58.82 o
  -8   6   3        2.65      -19.92     19.92 o
  -6   6   3      584.59      622.24     26.30 o
  -4   6   3        2.97       -9.63      9.63 o
  -2   6   3        0.89      -14.94     14.94 o
   0   6   3      322.64      235.71     21.24 o
   2   6   3     4573.71     4905.90     80.19 o
   4   6   3     3056.64     3142.99     56.16 o
   6   6   3       17.81      -20.22     20.22 o
   8   6   3       48.34       35.77     26.84 o
  10   6   3       81.03       98.63     38.86 o
  12   6   3       95.27       87.81     50.68 o
 -13   7   3        0.60      -41.00     41.00 o
 -11   7   3      618.80      615.94     83.02 o
  -9   7   3     2992.81     2785.09    108.52 o
  -7   7   3     5960.18     5871.62    131.10 o
  -5   7   3    21881.02    21737.67    308.19 o
  -3   7   3    20706.78    20351.40    280.93 o
  -1   7   3    15354.98    15726.13    311.15 o
   1   7   3     2305.70     2339.21     43.19 o
   3   7   3     3105.03     2939.01     57.68 o
   5   7   3     9865.46    10033.97    184.36 o
   7   7   3     9272.46     9254.65    164.15 o
   9   7   3     6161.10     6324.18    245.74 o
  11   7   3     4115.79     4224.92    156.82 o
  13   7   3      483.14      507.06     70.57 o
 -12   8   3     1443.83     1604.13    103.35 o
 -10   8   3     1126.33     1049.21     77.83 o
  -8   8   3      892.89      898.80     50.23 o
  -6   8   3     1164.88     1216.08     50.46 o
  -4   8   3      499.56      466.31     23.82 o
  -2   8   3     3313.27     3075.68     83.36 o
   0   8   3     8704.78     8535.64    180.78 o
   2   8   3    14170.53    14108.17    200.78 o
   4   8   3     9574.59     9545.51    173.77 o
   6   8   3     3279.75     3249.80     90.06 o
   8   8   3      448.66      433.52     54.24 o
  10   8   3      356.66      284.47     51.12 o
  12   8   3     1085.91     1086.46     89.81 o
 -11   9   3        5.91      -37.34     40.69 o
  -9   9   3      226.98      160.88     49.76 o
  -7   9   3      497.30      562.69     46.35 o
  -5   9   3     1646.30     1467.15     48.76 o
  -3   9   3     1510.93     1504.74     46.61 o
  -1   9   3        5.91        6.88     18.37 o
   1   9   3      259.67      247.76     19.51 o
   3   9   3      142.15      155.07     17.43 o
   5   9   3       20.12       -0.84     29.35 o
   7   9   3       22.64      -27.45    102.88 o
   9   9   3       88.30      178.75     87.85 o
  11   9   3      143.90      135.57     54.97 o
 -10  10   3     1770.74     1792.38     98.91 o
  -8  10   3     1550.14     1578.40     80.84 o
  -6  10   3      334.77      323.25     34.78 o
  -4  10   3     1670.44     1595.96     42.47 o
  -2  10   3     5567.96     5605.48    135.41 o
   0  10   3     8059.79     7990.36    175.38 o
   2  10   3     6612.58     6606.55    105.79 o
   4  10   3     4536.19     4513.76     86.82 o
   6  10   3     2462.22     2668.32    101.58 o
   8  10   3      704.56      660.78     59.78 o
  -7  11   3     1326.28     1314.32     75.27 o
  -5  11   3     4131.86     4061.14     82.59 o
  -3  11   3     1965.82     1958.14     77.16 o
  -1  11   3     1133.13     1088.36     76.39 o
   1  11   3      100.81      106.84     21.61 o
   3  11   3      314.54      305.59     21.81 o
   5  11   3      996.02      944.70     40.89 o
   7  11   3      818.22      817.31     63.18 o
  -4  12   3        7.56      -25.14     25.14 o
  -2  12   3       67.04       81.10     26.62 o
   0  12   3      497.76      553.77     71.30 o
   2  12   3      265.69      385.18     74.61 o
   4  12   3      203.30      215.98     26.56 o
 -16   0   4     1023.46     1080.73    106.95 o
 -14   0   4     5566.91     5103.16    204.23 o
 -12   0   4    17432.63    16835.43    361.76 o
 -10   0   4    14299.24    14273.16    252.74 o
  -8   0   4     7141.48     7327.41    123.02 o
  -6   0   4     3407.69     3548.07     81.38 o
  -4   0   4     1304.64     1530.68     26.14 o
  -2   0   4     3579.25     3963.82     42.02 o
   0   0   4   122331.11   126785.03   1138.19 o
   2   0   4    77010.98    77945.02    815.17 o
   4   0   4   153178.22   154311.05   1602.38 o
   6   0   4    68338.30    68992.41   1155.79 o
   8   0   4     4389.52     4376.47    100.88 o
  10   0   4      823.77      895.22     49.81 o
  12   0   4     1519.12     1484.60    107.46 o
  14   0   4     1506.63     1465.76    116.12 o
 -15   1   4       96.05      201.71     46.08 o
 -13   1   4       49.11       21.06     30.51 o
 -11   1   4     1078.14      947.14     36.93 o
  -9   1   4     2458.41     2360.64     43.89 o
  -7   1   4     7071.96     7527.00     82.27 o
  -5   1   4    13067.66    13456.64    109.26 o
  -3   1   4    47298.48    50388.89    372.52 o
  -1   1   4    23683.83    24603.78    175.70 o
   1   1   4    14771.09    15837.99    126.31 o
   3   1   4     4775.16     5490.26     51.50 o
   5   1   4     5551.04     5510.47     59.06 o
   7   1   4     7264.41     7276.38     93.11 o
   9   1   4     7121.51     7157.53     97.95 o
  11   1   4     2145.03     2148.27     66.07 o
  13   1   4      486.59      446.06     54.18 o
  15   1   4       36.03      -43.20     43.20 o
 -16   2   4      181.65      201.85     93.97 o
 -14   2   4     1147.06     1166.83     73.06 o
 -12   2   4     2987.42     2761.29     76.71 o
 -10   2   4     9961.98     9679.22    112.55 o
  -8   2   4     7399.11     7621.87     78.53 o
  -6   2   4      131.00      165.11     10.77 o
  -4   2   4      471.55      419.71     11.10 o
  -2   2   4    10507.23    10286.01     81.04 o
   0   2   4    59544.60    62666.57    492.94 o
   2   2   4     3655.75     3529.65     32.45 o
   4   2   4    20980.96    20390.75    191.53 o
   6   2   4     7630.13     7552.60     80.70 o
   8   2   4      354.56      384.26     19.61 o
  10   2   4       46.45      -11.66     22.34 o
  12   2   4      146.67      162.05     32.34 o
  14   2   4      564.76      660.77     63.01 o
 -15   3   4      513.13      649.70     58.48 o
 -13   3   4      876.10      741.75     43.33 o
 -11   3   4      486.39      428.13     32.86 o
  -9   3   4     7471.05     7287.62     81.27 o
  -7   3   4    56474.00    59125.00    484.52 o
  -5   3   4    87961.23    91317.88    824.78 o
  -3   3   4   116947.81   120307.65   1028.11 o
  -1   3   4    47724.84    48430.13    480.40 o
   1   3   4    11719.18    12446.33    141.71 o
   3   3   4      701.85      499.57     16.19 o
   5   3   4    11398.57    11761.60    106.09 o
   7   3   4    11081.91    10809.23    108.39 o
   9   3   4    16463.51    16650.49    218.76 o
  11   3   4     7224.54     7230.00    133.85 o
  13   3   4     2942.32     3039.81     94.40 o
  15   3   4      319.30      305.22     53.79 o
 -14   4   4      362.82      413.71     43.01 o
 -12   4   4     4244.79     4098.55     90.38 o
 -10   4   4     1032.01      997.01     35.87 o
  -8   4   4     1238.54     1235.24     32.47 o
  -6   4   4     5083.01     4744.59     58.39 o
  -4   4   4     1255.00     1274.64     24.06 o
  -2   4   4     6956.26     7557.55     88.45 o
   0   4   4     5272.50     5538.57     83.24 o
   2   4   4    21274.43    20783.82    228.14 o
   4   4   4     9307.31     9869.01    110.90 o
   6   4   4     5480.43     5498.07     56.75 o
   8   4   4     2698.60     2706.86     45.61 o
  10   4   4       33.97        2.72     18.83 o
  12   4   4       90.25      135.11     25.94 o
  14   4   4       96.40      133.78     34.32 o
 -15   5   4      286.56      295.39     62.71 o
 -13   5   4      257.66      268.99     43.35 o
 -11   5   4       21.97      -29.12     29.12 o
  -9   5   4     1394.48     1215.59     48.55 o
  -7   5   4    13438.64    13129.62    168.00 o
  -5   5   4    13173.08    12324.77    144.41 o
  -3   5   4    13808.19    14054.44    174.05 o
  -1   5   4     7053.42     6700.48     99.12 o
   1   5   4     3649.66     3902.29     63.87 o
   3   5   4     1511.63     1552.33     32.16 o
   5   5   4     4106.80     4156.11     70.23 o
   7   5   4     3630.47     3729.56    107.40 o
   9   5   4     4383.18     4158.11     81.41 o
  11   5   4     1127.92     1223.78     50.46 o
  13   5   4      529.14      646.91     49.20 o
 -14   6   4     2117.82     2123.19    132.93 o
 -12   6   4     8609.14     8678.85    245.78 o
 -10   6   4    10629.12    10478.77    474.16 o
  -8   6   4     6841.27     7113.50    113.93 o
  -6   6   4      565.39      540.47     22.13 o
  -4   6   4     1917.68     1957.02     38.22 o
  -2   6   4     9838.80     9049.04    131.48 o
   0   6   4    24729.39    24928.23    339.32 o
   2   6   4    41805.73    41670.21    557.42 o
   4   6   4    35097.54    35173.00    420.53 o
   6   6   4     9475.23     9628.74    138.16 o
   8   6   4     2729.72     2749.59     93.18 o
  10   6   4       31.93       33.07     38.29 o
  12   6   4      498.84      515.04     68.76 o
 -13   7   4        1.11       20.75     48.08 o
 -11   7   4       22.18       42.56     41.33 o
  -9   7   4      984.52      874.21     66.97 o
  -7   7   4     4699.69     4490.05     94.63 o
  -5   7   4     5447.43     5240.46     95.56 o
  -3   7   4     3673.55     3636.82     65.42 o
  -1   7   4     4855.03     5013.46    143.88 o
   1   7   4      985.79      955.60     27.08 o
   3   7   4       10.14        7.59     12.57 o
   5   7   4      589.76      617.35     33.42 o
   7   7   4      254.38      205.19     63.51 o
   9   7   4      613.02      556.91     62.41 o
  11   7   4      595.54      625.69     84.29 o
  13   7   4      374.72      354.47     96.77 o
 -12   8   4     1572.81     1540.92     99.85 o
 -10   8   4     2389.45     2209.25    198.88 o
  -8   8   4     1615.58     1659.19     79.47 o
  -6   8   4       91.88       93.90     19.85 o
  -4   8   4      653.10      674.86     27.67 o
  -2   8   4      947.48      997.91     45.19 o
   0   8   4     4185.06     4288.83    120.70 o
   2   8   4     7928.89     7927.54    122.81 o
   4   8   4     7011.01     6971.69    118.60 o
   6   8   4     2056.76     2068.88     61.61 o
   8   8   4      373.95      335.98     59.08 o
  10   8   4      202.17      181.44     49.60 o
  12   8   4      378.29      395.64     67.51 o
 -11   9   4       47.49       22.49     44.44 o
  -9   9   4     1815.19     1708.94     90.33 o
  -7   9   4    10540.80    10223.59    237.07 o
  -5   9   4    11919.94    12120.36    186.95 o
  -3   9   4    12718.64    12419.07    181.22 o
  -1   9   4     8533.12     8559.80    187.99 o
   1   9   4     1200.85     1240.77     32.14 o
   3   9   4       21.23       59.63     17.52 o
   5   9   4     2403.95     2439.20     62.56 o
   7   9   4     3912.96     3852.28    217.72 o
   9   9   4     4016.52     4269.30    148.73 o
 -10  10   4      242.94      148.38     52.76 o
  -8  10   4      358.19      309.16     48.47 o
  -6  10   4       48.49       71.94     23.12 o
  -4  10   4        3.33      -13.85     13.85 o
  -2  10   4      292.75      267.52     32.22 o
   0  10   4     1419.39     1426.33     59.42 o
   2  10   4     1058.47      994.75     46.29 o
   4  10   4      928.92      967.32     52.19 o
   6  10   4      482.46      481.64     50.38 o
   8  10   4      100.84       74.80     40.16 o
  -7  11   4     1390.89     1306.91     59.35 o
  -5  11   4     2353.32     2400.21     67.79 o
  -3  11   4     3611.65     3592.94    107.49 o
  -1  11   4     1057.76     1005.77     88.62 o
   1  11   4       36.87       10.13     48.64 o
   3  11   4        6.64       -1.78     15.63 o
   5  11   4      673.11      727.15     44.14 o
   7  11   4     1411.02     1589.76     83.89 o
  -4  12   4       90.36      115.10     43.29 o
  -2  12   4     1125.41     1148.22     56.45 o
   0  12   4     3110.74     2849.16    219.76 o
   2  12   4     3566.67     3647.00     68.41 o
   4  12   4     3538.56     3744.68     79.82 o
 -15   1   5     1777.39     1867.32     88.22 o
 -13   1   5      917.75      903.63     57.65 o
 -11   1   5       49.83       13.84     18.35 o
  -9   1   5     5424.98     5275.29     66.32 o
  -7   1   5    23373.77    22363.22    199.00 o
  -5   1   5    29319.59    28434.07    218.45 o
  -3   1   5    41964.00    43567.93    297.72 o
  -1   1   5    98989.22   101950.22    689.17 o
   1   1   5    31070.04    32733.58    225.27 o
   3   1   5     8790.64     9611.80     79.98 o
   5   1   5    21305.91    21490.92    178.77 o
   7   1   5    11120.14    10125.53    173.07 o
   9   1   5    11003.02    10985.30    135.84 o
  11   1   5     5893.46     6104.83    120.71 o
  13   1   5     2738.25     2802.06    106.17 o
  15   1   5      408.19      434.80     60.09 o
 -16   2   5      149.79       73.20     97.53 o
 -14   2   5     3442.38     3250.63    111.65 o
 -12   2   5     8306.18     8364.26    148.89 o
 -10   2   5    11481.66    11586.99    166.65 o
  -8   2   5     8634.49     9396.60     93.12 o
  -6   2   5     9317.52     9755.17    102.43 o
  -4   2   5      720.45      778.52     14.10 o
  -2   2   5    66469.69    69085.56    562.00 o
   0   2   5    11087.45    11611.33     86.98 o
   2   2   5    63454.95    64631.91    500.09 o
   4   2   5    25210.32    24667.67    230.25 o
   6   2   5    16534.53    16545.42    166.29 o
   8   2   5     4281.88     4060.08     58.84 o
  10   2   5       42.17        6.18     23.02 o
  12   2   5      433.50      389.22     38.44 o
  14   2   5      594.08      593.36     86.07 o
 -15   3   5       13.50        3.28     42.53 o
 -13   3   5       10.24       -9.63     25.78 o
 -11   3   5      126.99       99.18     25.43 o
  -9   3   5      147.83      -11.33     12.64 o
  -7   3   5       89.64      -32.00     32.00 o
  -5   3   5       59.01      -12.39     12.39 o
  -3   3   5     4298.26     4462.70     47.06 o
  -1   3   5     1684.83     1893.42     26.82 o
   1   3   5      455.29      604.65     14.51 o
   3   3   5     1901.43     2015.55     29.13 o
   5   3   5      489.77      394.55     14.54 o
   7   3   5        5.72       -3.50     10.71 o
   9   3   5       12.32       50.62     21.11 o
  11   3   5      227.82      354.76     36.64 o
  13   3   5       65.59       82.16     31.10 o
  15   3   5       29.06      -31.23     33.76 o
 -14   4   5     2702.23     2775.59     84.26 o
 -12   4   5     4644.16     4354.44    107.55 o
 -10   4   5    12884.46    12932.89    168.73 o
  -8   4   5    12882.46    12455.38    156.89 o
  -6   4   5     2810.70     2378.96     36.55 o
  -4   4   5       76.35      105.43      9.94 o
  -2   4   5    15084.15    15626.04    174.46 o
   0   4   5    33865.39    34732.04    415.43 o
   2   4   5    57415.69    60419.20    780.55 o
   4   4   5    15642.92    15352.08    165.18 o
   6   4   5    15848.03    15322.95    136.62 o
   8   4   5     3721.99     3465.84     62.29 o
  10   4   5      349.96      371.85     26.68 o
  12   4   5      501.35      469.55     32.78 o
  14   4   5     1489.84     1500.04     61.37 o
 -15   5   5      681.28      791.05     80.26 o
 -13   5   5      591.88      551.42     53.30 o
 -11   5   5        7.85      -28.13     28.13 o
  -9   5   5     2304.68     2120.07     58.40 o
  -7   5   5    11066.57    10687.88    138.50 o
  -5   5   5    16894.62    17157.01    194.54 o
  -3   5   5    23056.72    23465.90    282.69 o
  -1   5   5    24876.61    24089.29    327.84 o
   1   5   5    12310.66    12802.24    182.33 o
   3   5   5     6041.63     6015.21     85.40 o
   5   5   5     7811.76     7798.84    113.21 o
   7   5   5     4115.46     3979.61     76.29 o
   9   5   5     4407.61     4291.30     70.12 o
  11   5   5     4097.91     4334.88     93.10 o
  13   5   5     1857.73     2104.17     77.18 o
 -14   6   5      124.77      181.38    107.21 o
 -12   6   5       62.55      -25.81     86.58 o
 -10   6   5      343.58      282.89     54.37 o
  -8   6   5       76.06       -4.54     26.38 o
  -6   6   5      201.53      237.83     17.41 o
  -4   6   5      333.20      392.89     19.08 o
  -2   6   5      339.55      425.28     16.32 o
   0   6   5       42.53       71.70     14.15 o
   2   6   5      806.58      780.24     29.53 o
   4   6   5      904.27     1046.87     34.60 o
   6   6   5     1072.18     1128.84     40.61 o
   8   6   5        8.17       17.32     49.40 o
  10   6   5       18.59      -14.31     36.53 o
  12   6   5       71.02      149.28     52.04 o
 -13   7   5      238.63      181.40     56.18 o
 -11   7   5      183.33      154.69     73.08 o
  -9   7   5     3362.19     3389.68    121.04 o
  -7   7   5     6941.09     6837.54    162.83 o
  -5   7   5     6934.60     7078.91    119.60 o
  -3   7   5    19825.26    19566.42    239.48 o
  -1   7   5    24010.38    23887.16    327.30 o
   1   7   5    10669.64    10751.85    157.63 o
   3   7   5       47.95       51.42     14.69 o
   5   7   5     4670.16     4460.42     89.05 o
   7   7   5     6227.33     6229.69    149.94 o
   9   7   5     4757.12     4743.32    157.90 o
  11   7   5     3552.27     3554.33    144.00 o
 -12   8   5     1867.95     1989.64    124.78 o
 -10   8   5     2631.34     2549.93    113.04 o
  -8   8   5     1406.69     1331.12     60.49 o
  -6   8   5      364.01      416.45     27.61 o
  -4   8   5       28.07       14.75     13.27 o
  -2   8   5     1378.10     1187.17     30.23 o
   0   8   5     4662.24     4651.22     77.06 o
   2   8   5     8371.39     8593.70    133.39 o
   4   8   5     9456.92     9321.19    150.99 o
   6   8   5     6174.21     6277.52    140.07 o
   8   8   5     1214.20     1080.41     73.10 o
  10   8   5       85.03       63.68     43.67 o
 -11   9   5        2.00      -37.03     37.03 o
  -9   9   5        3.22      -34.01     34.01 o
  -7   9   5      131.82      -21.67     40.09 o
  -5   9   5     1839.98     1851.55    114.02 o
  -3   9   5     2040.03     1806.23     73.66 o
  -1   9   5      887.18      963.80     51.14 o
   1   9   5       74.55       54.08     18.45 o
   3   9   5       68.55       40.77     15.31 o
   5   9   5       89.69       70.39     23.41 o
   7   9   5       82.71       86.36     41.50 o
   9   9   5       60.16      161.16     50.40 o
 -10  10   5     3416.47     3552.86    136.71 o
  -8  10   5     2613.70     2715.48    107.47 o
  -6  10   5     1515.98     1480.78     68.45 o
  -4  10   5        0.11       -7.30     14.47 o
  -2  10   5     4294.35     4255.09    115.78 o
   0  10   5     6489.87     6684.68    160.08 o
   2  10   5     6597.64     6659.24    129.68 o
   4  10   5     4872.55     5064.03    144.89 o
   6  10   5     2762.34     2895.32    106.96 o
   8  10   5      632.23      581.25     97.02 o
  -7  11   5     1574.18     1445.88     60.92 o
  -5  11   5     1533.88     1293.24     58.73 o
  -3  11   5     4258.13     4316.64    124.60 o
  -1  11   5     2189.62     2103.43     75.70 o
   1  11   5      712.97      724.20     45.72 o
   3  11   5        9.96        6.95     17.07 o
   5  11   5      450.88      451.96     45.19 o
   7  11   5      823.40      921.44     69.01 o
  -4  12   5        3.93       11.71     38.20 o
  -2  12   5       51.50       54.84     26.62 o
   0  12   5      136.29      194.81     30.96 o
   2  12   5      449.66      479.58     26.90 o
   4  12   5      147.20      186.40     31.13 o
 -16   0   6      976.16     1045.59    104.41 o
 -14   0   6     6069.47     6076.43    229.18 o
 -12   0   6    12166.84    11929.44    275.11 o
 -10   0   6    22958.47    22641.13    376.70 o
  -8   0   6    31703.54    31009.67    555.54 o
  -6   0   6    15997.38    16904.93    193.53 o
  -4   0   6       78.87       13.94      8.57 o
  -2   0   6    16632.15    17800.23    167.16 o
   0   0   6     6455.49     5806.69     60.56 o
   2   0   6     9168.09     9322.93    100.67 o
   4   0   6   101846.64    99715.25   1155.11 o
   6   0   6    77139.88    75020.80   1415.21 o
   8   0   6    10331.15     9873.74    223.26 o
  10   0   6      459.39      480.17     41.54 o
  12   0   6      136.23       70.28     59.08 o
  14   0   6      688.57      672.78     92.18 o
 -15   1   6      559.20      713.46     62.41 o
 -13   1   6        2.75       23.66     31.88 o
 -11   1   6        9.06      -18.73     18.73 o
  -9   1   6     2713.10     2641.25     49.25 o
  -7   1   6     6613.83     6371.19     68.65 o
  -5   1   6    13228.53    13760.32    112.22 o
  -3   1   6    16867.95    17733.42    131.33 o
  -1   1   6    12415.54    13260.32     91.82 o
   1   1   6    15745.91    16443.48    117.15 o
   3   1   6    20177.55    22090.39    171.97 o
   5   1   6      249.49      461.71     16.38 o
   7   1   6     4469.19     4322.50     61.73 o
   9   1   6     2961.19     3063.55     67.42 o
  11   1   6     2825.96     2707.70     75.57 o
  13   1   6      723.68      778.08     66.38 o
  15   1   6      134.53      113.00     58.31 o
 -16   2   6      108.78       86.71     46.82 o
 -14   2   6      425.73      311.04     93.97 o
 -12   2   6     3417.23     3098.82     80.50 o
 -10   2   6     4979.34     4678.90     64.48 o
  -8   2   6    14092.82    13610.09    127.03 o
  -6   2   6    18358.76    19326.76    188.42 o
  -4   2   6     2913.37     3112.36     31.64 o
  -2   2   6     7395.02     7601.81     65.56 o
   0   2   6     5631.62     5434.15     46.12 o
   2   2   6    51634.00    50795.83    413.46 o
   4   2   6     8880.36     8430.01     83.91 o
   6   2   6     3690.53     3547.74     45.16 o
   8   2   6     3249.06     3379.07     54.42 o
  10   2   6       49.83       24.20     24.20 o
  12   2   6       48.76       31.93     32.92 o
  14   2   6       93.09       60.24     46.82 o
 -15   3   6     1437.33     1366.22     76.09 o
 -13   3   6      414.28      379.97     35.35 o
 -11   3   6      882.03      716.33     38.45 o
  -9   3   6     2679.81     2488.46     40.16 o
  -7   3   6    16136.25    16713.89    148.93 o
  -5   3   6    87945.54    91183.13    887.23 o
  -3   3   6   107997.81   115462.66    983.23 o
  -1   3   6   100493.73   106090.05    966.55 o
   1   3   6    21208.64    21951.44    223.89 o
   3   3   6     4452.87     4985.64     49.36 o
   5   3   6      776.32      655.66     18.81 o
   7   3   6     9713.95     9749.19     96.45 o
   9   3   6     6643.52     6539.64    112.46 o
  11   3   6     8080.33     7938.13    125.47 o
  13   3   6     2319.77     2200.16     73.59 o
 -14   4   6     1362.08     1353.36     61.52 o
 -12   4   6      463.06      358.37     39.25 o
 -10   4   6     4369.81     4141.42     70.06 o
  -8   4   6     5260.35     5003.48     71.26 o
  -6   4   6     2185.30     2072.55     36.02 o
  -4   4   6     3300.12     3644.29     48.73 o
  -2   4   6     2931.17     3191.40     45.94 o
   0   4   6    11092.52    12280.02    156.77 o
   2   4   6       18.59       67.33     10.80 o
   4   4   6    14614.77    14456.56    188.72 o
   6   4   6    10304.66    10296.31    112.19 o
   8   4   6      160.14      143.63     15.89 o
  10   4   6      573.45      567.34     31.21 o
  12   4   6       29.91      -10.51     23.22 o
  14   4   6       86.76      135.77     39.32 o
 -15   5   6      642.44      754.45     77.49 o
 -13   5   6      493.81      472.72     51.79 o
 -11   5   6       97.41       47.17     31.60 o
  -9   5   6      556.07      556.64     43.24 o
  -7   5   6     3525.48     3313.66     60.84 o
  -5   5   6    18155.71    18465.43    209.19 o
  -3   5   6    11795.08    12002.31    153.50 o
  -1   5   6    19302.92    19901.48    275.35 o
   1   5   6     4528.85     3987.23     70.23 o
   3   5   6        1.19        5.50     10.80 o
   5   5   6      583.37      648.25     29.41 o
   7   5   6     3006.76     3137.62     78.45 o
   9   5   6     2916.50     2774.63     69.07 o
  11   5   6     2171.67     2284.15     71.08 o
  13   5   6      285.85      394.98     58.65 o
 -14   6   6     1873.37     1852.16    115.66 o
 -12   6   6     5400.97     5433.37    181.85 o
 -10   6   6    13789.83    13009.02    311.31 o
  -8   6   6    16413.85    16475.13    222.64 o
  -6   6   6     9298.16     9045.23    115.08 o
  -4   6   6        7.50       18.63     10.79 o
  -2   6   6     4767.56     4853.03     69.64 o
   0   6   6    15276.27    15257.31    216.16 o
   2   6   6    24976.06    24124.95    334.51 o
   4   6   6    26703.83    26012.22    411.63 o
   6   6   6    15056.24    15310.66    301.03 o
   8   6   6     3745.15     3653.70    181.31 o
  10   6   6      400.92      319.88     54.56 o
  12   6   6      129.21      189.25     54.54 o
 -13   7   6      101.24       57.17     48.07 o
 -11   7   6       29.01       -1.14     36.71 o
  -9   7   6      425.67      392.52     52.03 o
  -7   7   6     2140.74     2069.58     62.13 o
  -5   7   6     3927.88     4154.27     81.86 o
  -3   7   6     5839.52     6009.36     86.38 o
  -1   7   6     5983.55     6376.66    101.54 o
   1   7   6     2557.53     2744.51     55.86 o
   3   7   6      245.15      209.02     24.70 o
   5   7   6        0.86       -6.07     17.64 o
   7   7   6      136.53      107.88     37.09 o
   9   7   6      259.57      272.36     55.21 o
  11   7   6      499.68      516.02     69.68 o
 -12   8   6     1215.83     1148.00     89.70 o
 -10   8   6     2514.54     2476.13    112.32 o
  -8   8   6     3706.70     3573.17    122.55 o
  -6   8   6     1356.73     1403.50     46.58 o
  -4   8   6       29.00       32.80     13.99 o
  -2   8   6     1667.53     1547.72     37.23 o
   0   8   6     3154.01     3099.89     59.06 o
   2   8   6     4959.79     5194.07     91.52 o
   4   8   6     4916.51     5005.85     96.28 o
   6   8   6     3308.27     3465.53     89.76 o
   8   8   6      918.06      933.04     71.48 o
  10   8   6       13.83      -42.60     48.13 o
 -11   9   6        0.59      -37.62     37.62 o
  -9   9   6      494.95      435.30     52.81 o
  -7   9   6     3345.05     3336.78     91.41 o
  -5   9   6    16065.03    15931.76    238.15 o
  -3   9   6    12142.90    12067.46    179.64 o
  -1   9   6    11184.57    11235.86    166.56 o
   1   9   6     5857.25     5656.88     95.76 o
   3   9   6      187.92      190.71     20.79 o
   5   9   6      234.38      202.87     29.41 o
   7   9   6     1825.13     1866.24     90.19 o
   9   9   6     2900.06     3018.31    208.30 o
 -10  10   6      509.85      496.62     65.04 o
  -8  10   6      228.49      294.33    138.53 o
  -6  10   6      724.64      698.35     42.63 o
  -4  10   6       44.72       23.40     15.91 o
  -2  10   6       11.66       27.80     26.17 o
   0  10   6      120.80      172.75     25.31 o
   2  10   6     1311.17     1225.33     41.58 o
   4  10   6      777.47      774.37     87.33 o
   6  10   6      444.16      397.98     52.02 o
   8  10   6      284.74      279.06     51.60 o
  -7  11   6      269.60      260.69     43.54 o
  -5  11   6     2934.71     2615.20    132.42 o
  -3  11   6     2898.59     3051.85    104.07 o
  -1  11   6     1739.43     1659.78     90.15 o
   1  11   6      616.15      642.90     34.82 o
   3  11   6       39.18        8.57     18.22 o
   5  11   6      108.55      151.85     37.48 o
  -4  12   6        1.60       40.23     42.78 o
  -2  12   6      514.49      494.51     43.14 o
   0  12   6     1572.69     1628.14     69.10 o
   2  12   6     2892.60     2872.84     62.93 o
 -15   1   7     2649.09     2933.43    108.90 o
 -13   1   7     3850.32     3654.40     99.77 o
 -11   1   7       32.49       -3.32     18.80 o
  -9   1   7     1511.82     1522.16     34.13 o
  -7   1   7    16025.97    16089.41    146.95 o
  -5   1   7    28731.17    27864.79    213.80 o
  -3   1   7    36039.78    35153.84    264.24 o
  -1   1   7    45940.75    46849.10    320.30 o
   1   1   7    53133.61    54598.02    390.08 o
   3   1   7     3583.80     3452.73     36.79 o
   5   1   7     4399.03     4464.76     51.22 o
   7   1   7    10539.09    10188.67    158.45 o
   9   1   7     9113.34     8970.16    151.65 o
  11   1   7     4607.05     4650.81    103.31 o
  13   1   7     2120.13     2159.66     95.79 o
  15   1   7      680.58      697.49     69.68 o
 -16   2   7       45.14       -4.79     43.80 o
 -14   2   7     1279.65     1233.88     64.14 o
 -12   2   7     8021.02     7434.62    136.92 o
 -10   2   7     6952.80     6842.92     83.35 o
  -8   2   7    22407.36    22505.89    210.50 o
  -6   2   7    27405.84    27542.28    262.33 o
  -4   2   7      736.69      737.60     14.59 o
  -2   2   7    17914.66    18367.88    147.48 o
   0   2   7    39760.18    40327.23    300.86 o
   2   2   7    20820.15    19573.99    186.58 o
   4   2   7    51284.25    52828.82    459.64 o
   6   2   7    19758.07    20038.21    177.74 o
   8   2   7     4684.09     4523.86     60.34 o
  10   2   7      293.28      224.13     75.76 o
  12   2   7        4.36      -22.37     37.92 o
  14   2   7      208.31      228.42     40.46 o
 -15   3   7       14.17       90.93     46.35 o
 -13   3   7        7.84        1.80     26.47 o
 -11   3   7       19.67       13.13     22.94 o
  -9   3   7       12.04      -11.10     11.10 o
  -7   3   7       47.28      -13.31     13.31 o
  -5   3   7        2.94      -12.12     12.12 o
  -3   3   7        1.53        8.77      8.92 o
  -1   3   7     2591.37     2812.47     36.23 o
   1   3   7     3313.24     3695.90     44.29 o
   3   3   7     1551.87     1565.76     22.48 o
   5   3   7      526.22      542.31     17.97 o
   7   3   7        5.93      -11.50     11.50 o
   9   3   7       95.98      108.71     22.65 o
  11   3   7        8.22      113.63     27.65 o
  13   3   7       22.84       72.60     34.62 o
 -14   4   7     1084.78     1181.42     57.82 o
 -12   4   7     6135.97     6003.90    114.67 o
 -10   4   7     9741.36     9641.66    131.75 o
  -8   4   7    15822.56    15590.75    183.38 o
  -6   4   7    15164.19    14719.78    148.94 o
  -4   4   7     2740.98     2874.56     42.16 o
  -2   4   7     3869.96     3806.27     48.04 o
   0   4   7    38427.70    41752.45    449.34 o
   2   4   7    20669.56    19987.41    224.78 o
   4   4   7    37502.94    37395.12    469.06 o
   6   4   7    11561.95    11697.59    150.53 o
   8   4   7     5863.54     6041.15     83.95 o
  10   4   7      920.08      890.29     40.85 o
  12   4   7        0.10      -11.23     23.22 o
  14   4   7      305.39      375.19     41.71 o
 -15   5   7      996.69     1036.61     83.52 o
 -13   5   7     1463.10     1421.38    101.30 o
 -11   5   7      178.62      228.08     51.60 o
  -9   5   7     1148.13     1099.61     37.36 o
  -7   5   7     6489.18     6592.04     86.64 o
  -5   5   7     9841.58    10178.29    115.81 o
  -3   5   7    22533.90    22909.99    279.96 o
  -1   5   7    35560.14    34756.68    412.88 o
   1   5   7    11446.15    12198.26    154.82 o
   3   5   7     1061.58     1124.46     31.33 o
   5   5   7     2856.65     2854.36     58.08 o
   7   5   7     3196.22     2919.86     65.94 o
   9   5   7     4000.89     4150.33     90.33 o
  11   5   7     2892.63     3073.59     88.59 o
  13   5   7     1383.30     1413.58     73.62 o
 -14   6   7       15.86      -51.86     51.86 o
 -12   6   7      194.49       46.81     78.94 o
 -10   6   7      932.73      874.00     74.50 o
  -8   6   7      263.92      247.93     32.41 o
  -6   6   7       50.52       43.71     17.92 o
  -4   6   7        4.72        2.11     11.56 o
  -2   6   7      388.58      378.27     18.60 o
   0   6   7       11.07       26.92     19.92 o
   2   6   7       20.51       48.28     13.44 o
   4   6   7      579.69      588.86     28.69 o
   6   6   7      154.76      150.73     40.43 o
   8   6   7      303.48      366.63     52.35 o
  10   6   7       13.85      -36.69     36.69 o
  12   6   7       21.33       58.99     58.06 o
 -13   7   7     1398.45     1506.59    101.89 o
 -11   7   7      108.51      125.50     78.94 o
  -9   7   7     2546.21     2470.35    103.65 o
  -7   7   7     8667.77     8431.76    147.73 o
  -5   7   7     6665.43     6795.67    117.58 o
  -3   7   7    10669.02    10642.59    197.52 o
  -1   7   7    17129.57    16942.32    210.80 o
   1   7   7    14244.35    14050.79    205.79 o
   3   7   7     3827.12     3786.05     76.25 o
   5   7   7      121.09      104.08     22.33 o
   7   7   7     2761.71     2713.77    106.57 o
   9   7   7     4351.31     4328.64    152.15 o
  11   7   7     2522.33     2705.10    194.55 o
 -12   8   7     2083.53     2093.76    113.55 o
 -10   8   7     3222.59     3037.21    125.03 o
  -8   8   7     3864.27     3738.54    102.03 o
  -6   8   7      828.95      828.62     38.90 o
  -4   8   7      116.82      152.86     17.86 o
  -2   8   7      537.42      501.36     23.56 o
   0   8   7     3210.37     3328.74     64.89 o
   2   8   7     4345.99     4210.02     80.63 o
   4   8   7     6527.78     6466.69    117.34 o
   6   8   7     5556.26     5541.46    159.90 o
   8   8   7     2947.95     2865.31    169.09 o
  10   8   7      361.82      428.35     63.07 o
 -11   9   7       90.70       48.26     43.39 o
  -9   9   7       16.63      -29.37     48.38 o
  -7   9   7       30.19      -26.23     26.23 o
  -5   9   7      391.81      241.70     32.20 o
  -3   9   7     2157.79     2181.86     53.77 o
  -1   9   7      600.34      638.56     29.30 o
   1   9   7      573.69      612.05     29.67 o
   3   9   7       68.42       37.82     22.05 o
   5   9   7      230.71      196.68     26.15 o
   7   9   7      460.25      455.82     74.36 o
   9   9   7       10.14       17.35     43.46 o
 -10  10   7     2626.57     2705.67    120.20 o
  -8  10   7     5614.97     5578.95    166.23 o
  -6  10   7     3068.73     3316.89     87.31 o
  -4  10   7      621.35      578.55     29.70 o
  -2  10   7      300.04      320.04     20.38 o
   0  10   7     5141.74     5081.55     89.96 o
   2  10   7     6245.49     6375.77    111.74 o
   4  10   7     5524.85     5729.59    110.85 o
   6  10   7     2780.51     3021.96    114.80 o
   8  10   7     1035.64     1139.38     81.37 o
  -7  11   7     1028.51      978.97     65.10 o
  -5  11   7     1886.59     1829.88     73.58 o
  -3  11   7     2195.54     2134.23     88.54 o
  -1  11   7     3970.40     3895.56    119.20 o
   1  11   7     1427.68     1453.62     42.81 o
   3  11   7      270.52      273.07     30.95 o
   5  11   7       72.98       68.12     34.75 o
  -4  12   7       15.45       56.53     47.87 o
  -2  12   7        1.22       20.52     26.26 o
   0  12   7      103.45      177.62     45.58 o
   2  12   7      277.18      341.03     29.84 o
 -16   0   8       47.17       30.05     64.68 o
 -14   0   8     3962.82     4086.10    182.33 o
 -12   0   8    11356.78    11627.62    370.77 o
 -10   0   8    27948.83    27748.39    451.74 o
  -8   0   8    41399.01    42682.06    844.67 o
  -6   0   8    39551.59    41440.98    496.72 o
  -4   0   8    10626.82    10394.87    113.43 o
  -2   0   8     6688.27     7559.02     79.29 o
   0   0   8      365.62      241.34     11.27 o
   2   0   8    21963.56    22966.06    232.98 o
   4   0   8    35084.02    34836.72    393.46 o
   6   0   8    33732.79    31456.49    476.93 o
   8   0   8    14222.84    13272.19    238.91 o
  10   0   8     3391.16     3483.15    132.42 o
  12   0   8      258.36      232.24     71.30 o
  14   0   8      269.19      309.14     81.49 o
 -15   1   8     1594.91     1699.24    143.62 o
 -13   1   8     1395.96     1410.25     64.50 o
 -11   1   8        3.48        6.60     21.90 o
  -9   1   8      209.20      151.74     15.71 o
  -7   1   8     7301.41     7385.05     87.33 o
  -5   1   8    12364.28    13204.36    110.38 o
  -3   1   8     8198.24     9171.78     71.12 o
  -1   1   8    14441.20    14499.33    109.99 o
   1   1   8    13315.63    13495.00    107.98 o
   3   1   8     1937.92     2000.79     26.78 o
   5   1   8     3939.95     4283.15     60.35 o
   7   1   8       33.39       19.67     14.32 o
   9   1   8     2387.88     2372.69     60.54 o
  11   1   8     1273.45     1389.59     67.61 o
  13   1   8     1043.30     1132.20     82.51 o
 -16   2   8       34.55      -33.35     40.61 o
 -14   2   8      607.06      526.05     57.56 o
 -12   2   8      920.97      860.24     48.05 o
 -10   2   8     6871.51     6658.57     88.93 o
  -8   2   8     8471.66     8025.53     88.84 o
  -6   2   8    11500.14    11247.63    110.24 o
  -4   2   8    26955.68    28799.43    241.13 o
  -2   2   8      140.40      151.04      8.66 o
   0   2   8    23888.22    22980.62    183.08 o
   2   2   8    13387.91    13559.88    134.69 o
   4   2   8    13867.98    13304.82    122.77 o
   6   2   8     7398.09     6960.76     75.02 o
   8   2   8     1129.79     1129.57     30.98 o
  10   2   8      814.58      798.37     41.13 o
  12   2   8        0.03      -29.68     29.68 o
  14   2   8      105.79      163.71     40.22 o
 -15   3   8     3674.82     4099.25    127.07 o
 -13   3   8     3913.60     3836.08     99.08 o
 -11   3   8      289.74      253.63     28.36 o
  -9   3   8       20.36      -10.12     10.12 o
  -7   3   8     6100.82     6251.21     65.74 o
  -5   3   8    21850.02    21755.22    195.64 o
  -3   3   8    98157.20   100745.55   1566.43 o
  -1   3   8   103821.39   109581.52    996.98 o
   1   3   8    55772.64    59568.95    547.81 o
   3   3   8     2269.74     2099.81     29.18 o
   5   3   8      385.84      490.90     17.75 o
   7   3   8      206.12      147.16     13.81 o
   9   3   8     7075.88     6907.58    109.43 o
  11   3   8     4679.51     4676.06     89.92 o
  13   3   8     2607.53     2522.42     80.39 o
 -14   4   8      657.60      630.76     45.71 o
 -12   4   8     2547.53     2313.27     66.68 o
 -10   4   8     1236.72     1195.21     36.78 o
  -8   4   8     6302.50     6410.18     89.60 o
  -6   4   8    11549.79    11351.05    126.82 o
  -4   4   8      594.72      689.37     17.90 o
  -2   4   8      508.52      452.57     16.07 o
   0   4   8      122.65      116.17     10.19 o
   2   4   8    13290.15    12848.94    140.73 o
   4   4   8     2269.69     2173.99     35.98 o
   6   4   8     2773.59     2811.90     54.86 o
   8   4   8     3137.50     3100.08     55.50 o
  10   4   8       85.41       27.93     24.59 o
  12   4   8      188.17      149.56     28.11 o
  14   4   8        1.48      -30.85     30.85 o
 -15   5   8      790.24      795.62     80.05 o
 -13   5   8     1421.10     1551.30     92.07 o
 -11   5   8      394.38      386.95     40.99 o
  -9   5   8      185.99      171.34     21.13 o
  -7   5   8     1810.09     1788.92     33.76 o
  -5   5   8     3420.83     3237.84     49.77 o
  -3   5   8    24482.08    24871.60    272.79 o
  -1   5   8    13508.17    13846.05    176.70 o
   1   5   8     6727.47     6316.72     90.36 o
   3   5   8     1936.41     2052.78     44.22 o
   5   5   8      111.27      112.18     18.91 o
   7   5   8      409.45      504.86     43.76 o
   9   5   8     2270.42     2328.74     41.10 o
  11   5   8     1842.76     1987.04     54.34 o
  13   5   8      612.64      753.30     60.15 o
 -14   6   8      957.24      983.63     90.36 o
 -12   6   8     4859.68     4860.65    172.41 o
 -10   6   8    10924.81    10746.51    271.32 o
  -8   6   8    17915.01    17488.28    261.32 o
  -6   6   8    17104.31    17512.93    324.34 o
  -4   6   8     8759.41     8745.85    119.85 o
  -2   6   8       11.68       10.52     10.35 o
   0   6   8     7923.03     7702.76    123.42 o
   2   6   8    23586.09    22979.66    285.19 o
   4   6   8    14333.03    13866.56    185.14 o
   6   6   8    13307.27    13295.73    322.05 o
   8   6   8     6081.60     5901.73    176.99 o
  10   6   8      918.25      891.72    119.43 o
  12   6   8        7.17      -47.36     47.36 o
 -13   7   8      268.95      267.18     61.02 o
 -11   7   8      124.03      161.33     47.63 o
  -9   7   8      109.75      104.31     40.21 o
  -7   7   8      398.95      351.53     32.72 o
  -5   7   8      979.30     1041.43     41.46 o
  -3   7   8     6062.02     6248.99    106.23 o
  -1   7   8     7152.14     7477.59    121.31 o
   1   7   8     3242.80     3547.79     71.40 o
   3   7   8      301.08      266.69     24.58 o
   5   7   8      226.25      232.01     33.60 o
   7   7   8       13.85       18.07     33.76 o
   9   7   8      226.19      219.00     72.32 o
  11   7   8      405.74      501.22     71.84 o
 -12   8   8      802.21      892.74     83.52 o
 -10   8   8     2436.66     2341.26    110.97 o
  -8   8   8     2919.63     2777.84     88.04 o
  -6   8   8     3930.09     3933.53    141.14 o
  -4   8   8      941.83      959.39     35.42 o
  -2   8   8      405.85      437.58     23.62 o
   0   8   8     2239.83     2234.88     52.37 o
   2   8   8     4832.47     4779.69     90.76 o
   4   8   8     4061.00     4309.03     90.99 o
   6   8   8     2665.36     2854.12    110.17 o
   8   8   8     1135.39     1243.71    121.72 o
  10   8   8      287.41      396.07     63.03 o
 -11   9   8      489.84      471.45     61.19 o
  -9   9   8      172.83      169.35     43.39 o
  -7   9   8     1954.43     1934.35     68.94 o
  -5   9   8     4110.35     4150.64    105.86 o
  -3   9   8    18891.49    18947.80    274.05 o
  -1   9   8    12250.72    12068.92    183.49 o
   1   9   8     5597.70     5721.14    109.90 o
   3   9   8     2172.01     2160.80     58.30 o
   5   9   8       42.13       43.54     25.36 o
   7   9   8      370.32      285.72     69.77 o
   9   9   8     1429.36     1505.73     97.40 o
  -8  10   8      880.29      889.91     71.20 o
  -6  10   8      238.31      241.12     33.81 o
  -4  10   8      598.70      569.00     30.56 o
  -2  10   8        0.09        6.67     14.07 o
   0  10   8       47.06       68.15     26.27 o
   2  10   8       90.27      109.77     22.50 o
   4  10   8      818.57      733.58     47.01 o
   6  10   8      595.56      691.12     89.13 o
   8  10   8      152.25       76.41     48.36 o
  -7  11   8      370.42      374.87     46.72 o
  -5  11   8     1089.88     1127.24     49.64 o
  -3  11   8     2858.19     2728.60     67.35 o
  -1  11   8     2142.80     2114.39     88.41 o
   1  11   8     1012.76     1051.48     40.00 o
   3  11   8      307.25      310.79     32.13 o
   5  11   8        4.41        7.23     33.92 o
  -4  12   8      947.96      904.00     94.73 o
  -2  12   8       45.04       28.01     44.31 o
   0  12   8      738.74      792.98     82.51 o
   2  12   8     1906.36     1972.76     64.28 o
 -15   1   9     1809.95     1804.86     88.09 o
 -13   1   9     3629.70     3599.04    100.09 o
 -11   1   9     7596.79     7493.34    138.54 o
  -9   1   9      947.49     1029.44     28.69 o
  -7   1   9     9781.29     9691.88    101.23 o
  -5   1   9    30241.69    30719.98    247.72 o
  -3   1   9    33740.77    34834.48    244.12 o
  -1   1   9    38102.64    37129.36    259.03 o
   1   1   9    30030.78    29943.47    220.53 o
   3   1   9    25815.72    26345.58    204.63 o
   5   1   9       70.52       41.08     11.11 o
   7   1   9     3463.92     3432.70     59.52 o
   9   1   9     4239.50     4035.74     75.65 o
  11   1   9     5197.97     4961.22    141.33 o
  13   1   9     1612.27     1704.48     90.38 o
 -16   2   9       90.40       58.67     44.79 o
 -14   2   9      777.79      811.16     63.95 o
 -12   2   9      772.41      661.84     88.43 o
 -10   2   9    14764.76    14055.45    193.72 o
  -8   2   9    23242.31    23168.46    217.01 o
  -6   2   9    18948.46    19377.04    259.01 o
  -4   2   9    12631.01    12999.18    122.49 o
  -2   2   9     1926.24     2037.07     23.53 o
   0   2   9     7294.75     7263.51     63.30 o
   2   2   9    25396.29    25464.72    227.03 o
   4   2   9    45125.89    42920.83    357.29 o
   6   2   9    24824.42    24731.37    230.95 o
   8   2   9     3433.00     3464.21     60.01 o
  10   2   9     2426.80     2423.04     61.59 o
  12   2   9      193.78      159.83     35.97 o
  14   2   9       92.81       60.18     78.37 o
 -15   3   9       87.82      142.72     44.54 o
 -13   3   9       65.55      127.95     34.14 o
 -11   3   9       11.06        8.79     22.23 o
  -9   3   9       18.02        8.10     10.25 o
  -7   3   9        2.87       -8.69      8.69 o
  -5   3   9       89.39      129.75      8.75 o
  -3   3   9       24.72       19.09      7.19 o
  -1   3   9     1432.75     1288.27     25.81 o
   1   3   9      324.45      401.15     14.80 o
   3   3   9      213.69      276.18     13.18 o
   5   3   9       56.76       36.26      8.49 o
   7   3   9       28.57       10.62     11.72 o
   9   3   9       28.34       49.04     21.43 o
  11   3   9       20.81       60.95     28.52 o
  13   3   9        0.03       48.27     34.40 o
 -14   4   9      926.99      810.40     50.99 o
 -12   4   9     3084.59     3087.48     75.07 o
 -10   4   9     9605.08     9710.80    154.93 o
  -8   4   9    16310.33    16363.21    225.71 o
  -6   4   9    20280.86    20354.86    213.16 o
  -4   4   9     8127.90     8290.65     89.23 o
  -2   4   9      694.62      588.13     22.22 o
   0   4   9     4426.40     4234.20     55.70 o
   2   4   9    40387.63    39803.80    403.04 o
   4   4   9    16339.23    16412.81    191.99 o
   6   4   9    17111.06    17376.30    163.90 o
   8   4   9     6426.64     6413.22    159.80 o
  10   4   9     1449.00     1461.97     52.85 o
  12   4   9       95.00       48.00     26.38 o
 -15   5   9     1216.15     1191.70     88.39 o
 -13   5   9     2066.15     2244.39     88.88 o
 -11   5   9     1555.63     1330.51     64.60 o
  -9   5   9      272.12      268.55     22.88 o
  -7   5   9     3154.29     3241.21     53.59 o
  -5   5   9    10601.58    11064.85    126.37 o
  -3   5   9    15453.34    15092.55    188.55 o
  -1   5   9    27610.81    28136.73    307.01 o
   1   5   9    19761.11    20032.39    249.49 o
   3   5   9     4543.37     4245.43     72.50 o
   5   5   9      440.97      482.27     27.55 o
   7   5   9     1703.22     1537.80     65.84 o
   9   5   9     2277.80     2116.50     94.50 o
  11   5   9     2338.66     2483.70     61.88 o
  13   5   9      899.87      973.27     72.83 o
 -14   6   9        0.38      -62.64     62.64 o
 -12   6   9      272.94      136.85     59.41 o
 -10   6   9      350.49      340.99     58.09 o
  -8   6   9      932.02      925.96     47.04 o
  -6   6   9      320.34      336.01     45.21 o
  -4   6   9        0.21       28.73     13.07 o
  -2   6   9        5.15       -2.67     11.56 o
   0   6   9       41.79       50.92     16.25 o
   2   6   9      328.35      390.37     30.99 o
   4   6   9      404.10      501.17     32.95 o
   6   6   9      205.29      181.99     30.94 o
   8   6   9      341.92      369.72     55.57 o
  10   6   9        1.01      -37.69     60.10 o
  12   6   9        2.79       28.21     49.35 o
 -13   7   9     3008.00     3105.06    140.26 o
 -11   7   9     1304.43     1269.96     83.82 o
  -9   7   9       27.31       -3.86     33.08 o
  -7   7   9     5641.05     5575.18    126.78 o
  -5   7   9    17633.19    17833.66    264.57 o
  -3   7   9     7490.58     7466.66    124.80 o
  -1   7   9    12741.66    12606.21    191.11 o
   1   7   9     9852.92     9584.13    153.67 o
   3   7   9     4131.52     4196.05     89.32 o
   5   7   9     1694.33     1625.49     55.19 o
   7   7   9      368.24      381.94     49.24 o
   9   7   9     2189.98     2084.56    152.28 o
  11   7   9     1995.42     2200.40    122.79 o
 -12   8   9     1448.87     1453.93     99.16 o
 -10   8   9     3807.72     3738.31    139.83 o
  -8   8   9     4464.56     4231.07    138.57 o
  -6   8   9     5435.15     5157.32    116.99 o
  -4   8   9      178.25      201.98     21.67 o
  -2   8   9       96.47      122.61     17.60 o
   0   8   9     1104.88     1170.38     39.21 o
   2   8   9     3687.94     3621.55     77.35 o
   4   8   9     3817.07     3834.79     98.95 o
   6   8   9     4001.58     4084.94    135.76 o
   8   8   9     2711.09     2776.12    120.10 o
  10   8   9      923.93      854.25     97.53 o
 -11   9   9       42.67       74.09     44.76 o
  -9   9   9      271.10      341.04     49.95 o
  -7   9   9        9.94      -23.87     23.87 o
  -5   9   9      677.39      665.41     40.52 o
  -3   9   9      114.03      160.35     24.49 o
  -1   9   9      739.30      846.07     38.30 o
   1   9   9      865.80      864.86     38.97 o
   3   9   9      319.76      329.00     29.35 o
   5   9   9       26.81        2.29     31.69 o
   7   9   9      239.43      164.49     44.08 o
   9   9   9      139.03      145.10     54.37 o
  -8  10   9     3971.04     4203.23    141.95 o
  -6  10   9     6126.20     6090.45    133.35 o
  -4  10   9     2213.32     2350.56     66.63 o
  -2  10   9      153.42      170.34     22.05 o
   0  10   9      715.90      750.02     33.78 o
   2  10   9     4861.80     4745.77     95.24 o
   4  10   9     5129.50     5208.88    152.05 o
   6  10   9     3523.00     3859.46    198.12 o
  -7  11   9      418.52      391.85     47.59 o
  -5  11   9     1705.31     1677.54     59.38 o
  -3  11   9     2008.64     1936.08     58.42 o
  -1  11   9     2526.08     2388.66     63.88 o
   1  11   9     2931.75     2908.37    123.11 o
   3  11   9      642.79      669.41     43.37 o
   5  11   9       82.05       21.39     54.49 o
  -2  12   9        0.65      -31.58     42.78 o
   0  12   9       30.23       77.28     34.89 o
 -16   0  10       47.62      -46.35     62.64 o
 -14   0  10      600.17      513.37     79.45 o
 -12   0  10     8426.75     8602.88    216.19 o
 -10   0  10    16406.12    16453.64    386.30 o
  -8   0  10    68515.06    69403.27    916.66 o
  -6   0  10    57688.00    58767.85    890.28 o
  -4   0  10     2061.25     1953.96     34.17 o
  -2   0  10    17064.76    18762.60    194.55 o
   0   0  10      841.76     1065.78     28.50 o
   2   0  10    12718.49    13173.14    156.63 o
   4   0  10    30821.63    31492.59    348.78 o
   6   0  10    12699.00    11748.18    179.35 o
   8   0  10     9792.50     9269.35    237.47 o
  10   0  10     3587.40     3208.58    156.35 o
  12   0  10     1340.81     1313.99    116.12 o
  14   0  10        0.04      -57.04     65.70 o
 -15   1  10     1388.41     1584.19     98.04 o
 -13   1  10     2541.17     2475.69     95.07 o
 -11   1  10     2283.01     2115.64     64.38 o
  -9   1  10      163.73      203.99     17.41 o
  -7   1  10     2160.07     1864.35     33.82 o
  -5   1  10    11875.00    13023.33    114.30 o
  -3   1  10    14522.47    14987.52    116.08 o
  -1   1  10     8273.89     7745.93     65.02 o
   1   1  10     5508.85     5112.20     48.15 o
   3   1  10     6043.23     5995.56     58.19 o
   5   1  10      328.71      374.03     17.92 o
   7   1  10      291.34      287.75     18.98 o
   9   1  10        2.01       32.91     22.19 o
  11   1  10      900.61      912.12     53.24 o
  13   1  10      598.53      680.96     52.44 o
 -16   2  10        1.30      -43.27     43.27 o
 -14   2  10      186.71      122.43     57.55 o
 -12   2  10     2350.32     2201.94     73.22 o
 -10   2  10     1886.19     1808.38     51.61 o
  -8   2  10     7624.55     6985.63     80.93 o
  -6   2  10    12326.97    12565.12    123.36 o
  -4   2  10     9147.71     9494.39     99.50 o
  -2   2  10    13899.38    13943.10    207.95 o
   0   2  10       74.83       32.15      9.55 o
   2   2  10     8830.20     8645.77     82.22 o
   4   2  10    13915.79    13939.83    128.69 o
   6   2  10     6360.70     6250.14     71.27 o
   8   2  10     3395.08     3415.29     69.70 o
  10   2  10      227.33      172.75     27.93 o
  12   2  10       97.30       48.52     33.45 o
  14   2  10        0.75      -30.60     35.15 o
 -15   3  10     4520.56     4542.58    139.55 o
 -13   3  10     6117.59     6424.34    257.70 o
 -11   3  10     3779.63     3672.56     81.63 o
  -9   3  10      422.98      481.92     22.05 o
  -7   3  10      498.74      464.35     16.13 o
  -5   3  10    11810.44    11687.62    101.89 o
  -3   3  10    40359.53    39879.30    399.79 o
  -1   3  10    84342.81    87276.26    791.16 o
   1   3  10    42427.07    42757.00    371.04 o
   3   3  10    19246.71    18632.41    171.07 o
   5   3  10     1849.08     1943.52     36.74 o
   7   3  10       82.84       36.27     14.29 o
   9   3  10     1110.98     1237.94     43.32 o
  11   3  10     3162.51     3143.19     78.51 o
  13   3  10     1613.54     1698.36    117.08 o
 -14   4  10      277.02      251.64     37.40 o
 -12   4  10      787.08      724.61     83.95 o
 -10   4  10     2755.20     2715.02     76.67 o
  -8   4  10     6917.00     7069.63    106.35 o
  -6   4  10     6366.44     6502.42     82.69 o
  -4   4  10     3135.63     3874.01     50.84 o
  -2   4  10     2212.90     2036.99     35.54 o
   0   4  10      742.24      735.16     23.57 o
   2   4  10       97.60      124.65     11.95 o
   4   4  10     7611.05     7870.88     91.60 o
   6   4  10     1957.70     1962.28     40.47 o
   8   4  10      335.56      449.23     28.79 o
  10   4  10      996.99      976.61     42.21 o
  12   4  10      174.94      201.23     54.51 o
 -15   5  10      944.25     1199.86     89.93 o
 -13   5  10     1453.61     1490.08     76.46 o
 -11   5  10     1393.89     1291.87     63.28 o
  -9   5  10       71.30       72.91     27.05 o
  -7   5  10      229.20      308.10     23.88 o
  -5   5  10     3912.53     4034.86     59.47 o
  -3   5  10     9970.20    10123.06    115.96 o
  -1   5  10    19387.98    19442.31    219.76 o
   1   5  10     8321.91     8380.38    106.80 o
   3   5  10     1749.14     1774.36     72.72 o
   5   5  10     1034.30      986.47     38.26 o
   7   5  10      240.54      237.79     35.01 o
   9   5  10      873.97      981.43     43.57 o
  11   5  10      970.15     1162.43     47.05 o
 -14   6  10      222.97      283.68     86.58 o
 -12   6  10     2721.55     2853.84    129.27 o
 -10   6  10     9303.82     9069.86    241.30 o
  -8   6  10    15818.29    16383.43    365.05 o
  -6   6  10    16753.88    17395.08    308.02 o
  -4   6  10    17309.14    17352.03    252.82 o
  -2   6  10     4742.31     4533.75     65.09 o
   0   6  10      589.46      632.14     22.68 o
   2   6  10     4318.74     4014.68     69.99 o
   4   6  10    20013.51    20297.12    355.94 o
   6   6  10    10177.58     9712.48    243.05 o
   8   6  10     4759.08     4574.58    154.70 o
  10   6  10     1681.44     1632.30    145.15 o
  12   6  10      193.98      180.16     60.14 o
 -13   7  10      661.92      754.37     79.55 o
 -11   7  10       88.70      125.88     48.36 o
  -9   7  10       83.31      104.93     37.62 o
  -7   7  10        2.43      -18.45     24.30 o
  -5   7  10      525.04      592.98     34.76 o
  -3   7  10     1831.62     2001.27     68.51 o
  -1   7  10     6021.53     6223.77    110.80 o
   1   7  10     2475.02     2740.39     66.45 o
   3   7  10     1196.10     1243.78     46.80 o
   5   7  10      476.60      497.31     40.15 o
   7   7  10      140.08      116.45     38.87 o
   9   7  10      195.89      233.14     51.27 o
  11   7  10      138.24      143.79     70.79 o
 -12   8  10      577.76      666.48     75.73 o
 -10   8  10     2014.87     1980.16    104.29 o
  -8   8  10     3469.26     3273.55    120.89 o
  -6   8  10     2083.17     2135.92     70.55 o
  -4   8  10     3141.48     2953.97     69.67 o
  -2   8  10      594.08      597.28     31.33 o
   0   8  10     1032.34      985.43     38.20 o
   2   8  10     2080.44     2124.13     58.45 o
   4   8  10     4837.03     4793.18    101.65 o
   6   8  10     2397.65     2529.98    120.19 o
   8   8  10     1113.36     1308.50     89.15 o
  10   8  10      338.43      451.48     68.96 o
 -11   9  10      968.33      962.38     86.84 o
  -9   9  10      167.01      168.95     43.14 o
  -7   9  10      234.16      234.30     34.46 o
  -5   9  10     3872.51     3829.47     94.68 o
  -3   9  10     7836.61     7819.36    134.10 o
  -1   9  10    14672.88    14721.03    224.31 o
   1   9  10     7577.83     7646.36    133.98 o
   3   9  10     2813.42     2932.17    127.16 o
   5   9  10      634.82      579.98     54.45 o
   7   9  10        4.45       17.82     39.06 o
   9   9  10      552.45      559.62     71.12 o
  -8  10  10      844.16      775.19     67.20 o
  -6  10  10      931.73      867.16     66.30 o
  -4  10  10      335.88      367.52     34.38 o
  -2  10  10      268.65      292.57     24.74 o
   0  10  10       13.76       25.14     18.26 o
   2  10  10       31.66       58.02     24.57 o
   4  10  10      163.48      283.03     45.84 o
   6  10  10      440.64      474.54    100.84 o
  -7  11  10      139.22      154.32     39.89 o
  -5  11  10     1143.88     1142.99     50.84 o
  -3  11  10     1587.56     1685.72     80.06 o
  -1  11  10     2253.88     2355.32     67.01 o
   1  11  10     1914.33     2055.99     66.92 o
   3  11  10      493.94      530.84     51.15 o
   5  11  10        0.46      -33.61     52.97 o
 -15   1  11     3055.44     3295.18    117.03 o
 -13   1  11     4444.73     4393.36    112.76 o
 -11   1  11     2465.66     2447.47     63.04 o
  -9   1  11     6416.25     6027.40     85.87 o
  -7   1  11     2627.09     2570.16     40.86 o
  -5   1  11    21097.39    20652.96    173.50 o
  -3   1  11    45914.28    50106.78    376.80 o
  -1   1  11    47893.45    46746.11    337.09 o
   1   1  11    34964.91    34698.82    265.91 o
   3   1  11     6421.47     6518.36     65.39 o
   5   1  11    11011.59    10441.21    104.18 o
   7   1  11       41.77       22.73     15.20 o
   9   1  11     3690.58     3433.19     73.64 o
  11   1  11     1647.47     1591.08     66.88 o
  13   1  11     1744.28     1871.29     77.38 o
 -16   2  11       40.66       21.98     44.72 o
 -14   2  11      514.98      642.79     62.90 o
 -12   2  11     2209.24     2241.11     67.41 o
 -10   2  11     3297.00     3297.21     69.86 o
  -8   2  11    21548.70    21372.88    253.90 o
  -6   2  11    30260.36    30693.33    248.58 o
  -4   2  11    11121.23    10285.34    102.09 o
  -2   2  11     4111.85     4173.23     46.58 o
   0   2  11       86.15      117.36     10.63 o
   2   2  11    15595.84    14675.33    128.80 o
   4   2  11    20674.95    19527.95    165.50 o
   6   2  11    15216.61    14973.26    172.75 o
   8   2  11    10246.34    10365.57    150.64 o
  10   2  11     2341.54     2353.91     63.04 o
  12   2  11      633.68      578.78     47.76 o
 -15   3  11       68.58      100.16     47.19 o
 -13   3  11      204.94      411.53     46.58 o
 -11   3  11       15.03       49.29     24.95 o
  -9   3  11        8.87      -12.13     12.13 o
  -7   3  11       58.35       64.00     10.06 o
  -5   3  11        0.76       -7.29      7.29 o
  -3   3  11     1509.42     1735.89     30.65 o
  -1   3  11      111.84      223.14     13.89 o
   1   3  11      138.93      138.01     11.03 o
   3   3  11       16.39       62.86     11.12 o
   5   3  11        0.41       -8.68      8.68 o
   7   3  11        0.53      -17.44     17.44 o
   9   3  11        1.55      -20.37     20.59 o
  11   3  11        6.88       43.44     28.29 o
  13   3  11        0.11       43.66     35.18 o
 -14   4  11      440.37      411.58     38.70 o
 -12   4  11     3275.36     3106.38     75.01 o
 -10   4  11     6712.73     6648.20    115.67 o
  -8   4  11    12472.10    12253.54    199.36 o
  -6   4  11    19039.27    18739.71    446.10 o
  -4   4  11    21820.56    21786.42    225.82 o
  -2   4  11     3526.50     3481.06     51.76 o
   0   4  11     1926.99     1768.25     34.46 o
   2   4  11     4072.89     4084.99     50.81 o
   4   4  11    16846.32    16251.48    182.22 o
   6   4  11    13436.07    13169.13    284.48 o
   8   4  11     7477.69     7408.97    114.40 o
  10   4  11     2093.26     2140.80     58.01 o
  12   4  11      271.66      299.15     38.19 o
 -13   5  11     2474.98     2550.95     95.73 o
 -11   5  11     1443.77     1550.36     70.53 o
  -9   5  11      460.88      422.65     38.02 o
  -7   5  11      441.95      486.81     22.57 o
  -5   5  11     5267.67     5362.47     74.09 o
  -3   5  11    25228.09    25539.16    265.63 o
  -1   5  11    18245.10    18209.34    194.46 o
   1   5  11    15099.11    15425.66    184.38 o
   3   5  11     9685.55     9468.48    177.17 o
   5   5  11     3012.27     3017.02     67.07 o
   7   5  11       71.39       44.85     20.46 o
   9   5  11     1712.85     1709.94     86.62 o
  11   5  11     1148.55     1209.29     48.44 o
 -14   6  11       29.51      -51.44     58.57 o
 -12   6  11        9.47      -42.29     42.29 o
 -10   6  11      604.90      539.42    168.32 o
  -8   6  11      271.93      319.58     38.22 o
  -6   6  11     1249.05     1303.65     44.69 o
  -4   6  11      508.07      547.67     27.23 o
  -2   6  11      108.43      118.61     15.27 o
   0   6  11      214.24      266.16     17.89 o
   2   6  11      190.08      184.13     23.08 o
   4   6  11      255.71      376.58     32.15 o
   6   6  11        8.37       52.89     39.40 o
   8   6  11       12.04       55.77     45.01 o
  10   6  11       92.20       93.74     52.21 o
  12   6  11       13.17      117.65     85.05 o
 -13   7  11     2960.63     3027.57    142.54 o
 -11   7  11     4022.42     4160.63    153.82 o
  -9   7  11      852.78      711.78     61.83 o
  -7   7  11      408.37      418.15     37.84 o
  -5   7  11     6667.47     6923.63    164.81 o
  -3   7  11    31442.50    32048.21    449.61 o
  -1   7  11     8783.42     8777.22    147.26 o
   1   7  11     6343.42     6331.96    116.10 o
   3   7  11     6174.68     6104.12    117.62 o
   5   7  11     1182.99     1228.56     73.86 o
   7   7  11      175.97      109.25     40.87 o
   9   7  11      537.74      561.72     66.79 o
  11   7  11     1055.70     1146.68     95.97 o
 -12   8  11      936.08      929.01    151.52 o
 -10   8  11     2388.02     2312.55    111.45 o
  -8   8  11     6022.31     6005.98    221.54 o
  -6   8  11     5458.70     5585.57    127.76 o
  -4   8  11     5128.76     5089.38    113.57 o
  -2   8  11       17.13       30.29     18.60 o
   0   8  11      876.43      849.57     38.58 o
   2   8  11     1577.07     1522.36     51.32 o
   4   8  11     2224.82     2244.71     77.44 o
   6   8  11     2985.57     2997.12    120.35 o
   8   8  11     2015.17     1950.87    107.46 o
  10   8  11      889.12      900.95    123.25 o
 -11   9  11      145.82      112.47     49.16 o
  -9   9  11      155.66      198.51     44.89 o
  -7   9  11        5.04      -13.30     29.82 o
  -5   9  11        6.76       -8.14     22.71 o
  -3   9  11      206.45      229.43     41.09 o
  -1   9  11      149.90      267.90     28.15 o
   1   9  11      760.83      925.34     43.71 o
   3   9  11      400.92      426.67     39.32 o
   5   9  11        0.49      -31.02     34.44 o
   7   9  11       45.86      -11.34     39.13 o
  -8  10  11     2928.09     2868.76    116.67 o
  -6  10  11     4163.10     4302.78    109.78 o
  -4  10  11     4855.65     4749.94    132.58 o
  -2  10  11     1279.77     1405.70     53.36 o
   0  10  11        0.53      -23.49     28.07 o
   2  10  11     1250.45     1227.40     55.12 o
   4  10  11     3473.21     3612.84    180.29 o
   6  10  11     3003.02     3048.72    124.28 o
  -5  11  11      661.55      675.69     42.74 o
  -3  11  11     2460.40     2389.05     71.81 o
  -1  11  11     2124.37     2063.07     84.37 o
   1  11  11     1897.77     2027.49    120.52 o
   3  11  11     1715.00     1748.71     85.35 o
 -16   0  12      342.62      247.01     74.87 o
 -14   0  12      166.11       34.12     59.08 o
 -12   0  12      289.96      274.22     49.73 o
 -10   0  12    31123.57    32312.36    523.18 o
  -8   0  12    34784.97    36366.61    501.01 o
  -6   0  12    43594.34    44983.59    604.43 o
  -4   0  12    52524.11    55796.77    597.61 o
  -2   0  12     3144.76     3444.53     54.94 o
   0   0  12     4385.79     4686.59     69.61 o
   2   0  12     2369.08     2391.27     46.42 o
   4   0  12    17165.90    16330.22    216.97 o
   6   0  12    11990.72    11341.49    178.04 o
   8   0  12     3168.08     3013.97     75.85 o
  10   0  12     6100.35     6378.69    167.08 o
  12   0  12      907.05      788.16     72.07 o
 -15   1  12      699.67      827.75     67.33 o
 -13   1  12     2896.97     3050.95    107.26 o
 -11   1  12     5641.18     5379.26     98.89 o
  -9   1  12     1198.87     1161.96     36.11 o
  -7   1  12      251.74      246.26     16.82 o
  -5   1  12     1809.85     2007.13     30.90 o
  -3   1  12    16316.05    16650.07    135.98 o
  -1   1  12    14800.46    14479.31    119.89 o
   1   1  12    10665.36    10198.39     89.56 o
   3   1  12     1330.07     1283.32     25.92 o
   5   1  12      338.66      293.79     17.47 o
   7   1  12      291.94      232.65     20.20 o
   9   1  12        7.67       11.84     23.80 o
  11   1  12      159.20      262.20     42.03 o
  13   1  12      253.16      321.03     45.35 o
 -16   2  12      141.28      111.60     47.49 o
 -14   2  12       22.16       29.86     39.95 o
 -12   2  12      636.97      674.70     47.93 o
 -10   2  12     5563.18     5572.16     98.43 o
  -8   2  12     4071.08     3950.03     55.83 o
  -6   2  12     5488.27     5372.08     61.16 o
  -4   2  12     9509.45     9353.18     95.49 o
  -2   2  12     5110.91     5152.68     55.59 o
   0   2  12     5191.69     5607.86     59.34 o
   2   2  12      445.87      419.88     15.08 o
   4   2  12     4511.39     4540.99     52.62 o
   6   2  12     8300.70     8314.25     99.65 o
   8   2  12     2362.40     2420.75     60.90 o
  10   2  12     1154.78     1217.53     49.84 o
  12   2  12       61.91       30.07     34.98 o
 -15   3  12     4144.52     4340.91    208.30 o
 -13   3  12     8945.48     9612.18    188.31 o
 -11   3  12     8682.20     8389.99    145.26 o
  -9   3  12     1828.13     1772.60     43.60 o
  -7   3  12      651.39      721.07     19.45 o
  -5   3  12     1256.25     1228.92     22.00 o
  -3   3  12    21297.17    20326.85    167.95 o
  -1   3  12    44212.75    43150.39    339.35 o
   1   3  12    43053.35    42841.46    347.82 o
   3   3  12    20951.52    20406.00    178.59 o
   5   3  12     5785.25     5713.43     71.02 o
   7   3  12      180.29      214.64     24.28 o
   9   3  12      530.69      586.32     34.53 o
  11   3  12     1063.38     1202.80     57.91 o
  13   3  12      907.20      980.83     58.72 o
 -14   4  12        0.04      -25.81     25.81 o
 -12   4  12      205.19      170.68     27.33 o
 -10   4  12     3416.95     3285.37     71.08 o
  -8   4  12     5000.28     5232.02    103.29 o
  -6   4  12     4381.38     4911.38     72.18 o
  -4   4  12     3269.12     3577.44     53.72 o
  -2   4  12     4311.63     4422.83     62.80 o
   0   4  12     2084.07     1962.57     38.09 o
   2   4  12      251.30      273.36     14.80 o
   4   4  12     1465.45     1374.46     26.41 o
   6   4  12     1457.96     1596.00     38.53 o
   8   4  12      656.38      785.27     37.42 o
  10   4  12      540.08      651.13     37.15 o
  12   4  12      200.38      149.28     35.39 o
 -13   5  12     1645.69     1669.23     80.96 o
 -11   5  12     1056.10     1057.51     60.67 o
  -9   5  12     1782.21     1730.25     67.70 o
  -7   5  12       32.19       21.89     13.99 o
  -5   5  12     1639.39     1680.39     40.29 o
  -3   5  12     4905.83     4780.09     69.23 o
  -1   5  12    13856.66    14077.82    157.07 o
   1   5  12     8482.30     8916.26    108.38 o
   3   5  12     4595.88     4752.49     77.55 o
   5   5  12     1473.94     1399.46     52.75 o
   7   5  12       15.18      -19.25     19.25 o
   9   5  12      469.28      523.70     72.83 o
  11   5  12      331.06      384.60     32.78 o
 -14   6  12       12.62       64.68     72.32 o
 -12   6  12     1086.77     1236.68     88.74 o
 -10   6  12     6181.80     6012.04    185.27 o
  -8   6  12    13522.61    13323.45    245.31 o
  -6   6  12    19282.53    19519.09    258.36 o
  -4   6  12     9643.06     9979.54    144.82 o
  -2   6  12    10083.81     9776.99    194.04 o
   0   6  12     2815.15     2958.55     60.69 o
   2   6  12     2519.76     2312.70     70.18 o
   4   6  12     3529.71     3712.76    102.11 o
   6   6  12    10730.44    10600.70    266.82 o
   8   6  12     5483.10     5502.57    179.76 o
  10   6  12     1479.46     1481.82    101.20 o
 -13   7  12      523.22      542.30     75.07 o
 -11   7  12      711.15      603.65     68.60 o
  -9   7  12       29.74       49.13     38.26 o
  -7   7  12      286.16      325.36     35.76 o
  -5   7  12      114.71       68.70     22.77 o
  -3   7  12     2230.69     2194.47     76.45 o
  -1   7  12     1813.80     1927.67     73.00 o
   1   7  12     1528.27     1542.47     54.55 o
   3   7  12     1451.47     1556.00     55.62 o
   5   7  12     1225.34     1178.73     75.20 o
   7   7  12       26.14      -13.46     37.26 o
   9   7  12        0.03      -24.16     40.33 o
 -12   8  12      246.54      269.01     82.25 o
 -10   8  12     1538.48     1689.92     99.68 o
  -8   8  12     3250.37     3153.87    155.34 o
  -6   8  12     3843.75     3934.01    104.33 o
  -4   8  12     1303.72     1341.23     56.46 o
  -2   8  12     1432.44     1485.33     51.09 o
   0   8  12      210.89      177.31     27.91 o
   2   8  12     1530.10     1566.14     86.90 o
   4   8  12     1277.88     1402.75     79.29 o
   6   8  12     3098.23     3198.17    124.86 o
   8   8  12     1313.40     1447.43    123.00 o
  -9   9  12     1148.88     1256.12     81.71 o
  -7   9  12       29.68       22.93     33.15 o
  -5   9  12      829.97      800.21     46.06 o
  -3   9  12     4820.47     4769.60    111.16 o
  -1   9  12     9439.88     9241.99    294.89 o
   1   9  12     8973.49     8870.19    178.67 o
   3   9  12     3677.05     3552.99    273.75 o
   5   9  12     1586.19     1529.83     86.80 o
   7   9  12       32.02       24.67     60.35 o
  -8  10  12      507.21      599.88     63.60 o
  -6  10  12      901.20      833.10     66.74 o
  -4  10  12      558.67      598.78     41.47 o
  -2  10  12      409.41      419.45     37.04 o
   0  10  12      168.56      172.36     28.50 o
   2  10  12        1.52        3.40     24.88 o
   4  10  12       55.61       46.73     38.65 o
   6  10  12      139.13      122.64     48.24 o
  -5  11  12      474.64      504.89     38.80 o
  -3  11  12     1225.75     1368.64     65.87 o
  -1  11  12     2037.89     2232.91     97.75 o
   1  11  12     2242.82     2474.74     79.74 o
   3  11  12      933.68     1124.11    132.93 o
 -15   1  13     1934.05     1964.60     93.61 o
 -13   1  13     4321.26     4555.07    135.01 o
 -11   1  13     7732.02     7675.55    155.87 o
  -9   1  13     2303.58     2354.78     50.09 o
  -7   1  13     1549.13     1538.16     31.76 o
  -5   1  13     4645.14     4978.41     54.68 o
  -3   1  13    24164.42    24449.19    193.89 o
  -1   1  13    48031.15    47251.50    358.73 o
   1   1  13    30269.46    28952.95    236.20 o
   3   1  13    25931.61    26158.80    328.83 o
   5   1  13     3302.76     3311.53     52.32 o
   7   1  13     1488.03     1272.41     35.41 o
   9   1  13        0.54      -21.36     21.36 o
  11   1  13     1782.60     1650.27     61.39 o
  13   1  13      652.93      745.64     49.03 o
 -14   2  13        3.97      -36.84     36.84 o
 -12   2  13     1020.82     1110.94     71.46 o
 -10   2  13     6675.29     6570.94    121.28 o
  -8   2  13    15095.18    15612.05    156.67 o
  -6   2  13    15997.81    16160.70    148.70 o
  -4   2  13    16656.18    16475.54    147.45 o
  -2   2  13    22478.83    22618.85    195.49 o
   0   2  13     1329.04     1281.81     27.50 o
   2   2  13     5487.61     5449.05     58.36 o
   4   2  13    10233.49     9646.12     97.66 o
   6   2  13     6223.16     5850.67     71.39 o
   8   2  13     6605.97     6678.47    112.00 o
  10   2  13     4952.68     4706.12    112.02 o
  12   2  13      893.54      941.29     57.04 o
 -15   3  13       38.52      103.96     59.84 o
 -13   3  13       88.24      131.20     38.21 o
 -11   3  13      202.49      173.04     31.00 o
  -9   3  13        5.23       40.88     17.69 o
  -7   3  13      186.54      223.87     16.10 o
  -5   3  13       16.67        6.41      8.20 o
  -3   3  13      243.90      336.41     12.77 o
  -1   3  13      246.29      315.36     14.69 o
   1   3  13      102.93      184.17     15.38 o
   3   3  13       75.33      121.41     15.17 o
   5   3  13       33.76       65.15     14.47 o
   7   3  13       97.11       45.31     22.34 o
   9   3  13       26.75       11.97     23.66 o
  11   3  13        1.66        0.55     32.40 o
 -14   4  13       33.07       29.89     45.94 o
 -12   4  13     1738.37     1658.17     67.56 o
 -10   4  13     7123.80     6874.30    119.34 o
  -8   4  13    12421.30    12486.52    176.35 o
  -6   4  13    15885.45    15467.93    176.27 o
  -4   4  13    19183.62    18623.09    199.26 o
  -2   4  13    10154.11    10356.80    131.46 o
   0   4  13      563.44      648.26     21.47 o
   2   4  13     1503.09     1399.22     30.62 o
   4   4  13     6776.75     6406.95     97.57 o
   6   4  13     7876.52     7873.33    124.55 o
   8   4  13     5433.08     5444.30     94.63 o
  10   4  13     2511.15     2587.75     65.63 o
  12   4  13      718.47      711.80     48.07 o
 -13   5  13     3066.52     3165.97    127.29 o
 -11   5  13     2296.24     2388.22     87.55 o
  -9   5  13     1943.45     2100.01     83.15 o
  -7   5  13       77.96       51.76     17.20 o
  -5   5  13     3238.93     3347.31     59.66 o
  -3   5  13     6824.28     6945.50     90.27 o
  -1   5  13    23314.33    23700.35    263.10 o
   1   5  13    13434.50    13278.01    152.38 o
   3   5  13    10214.70     9976.23    160.61 o
   5   5  13     5618.37     5369.49    119.60 o
   7   5  13      448.90      389.84     45.44 o
   9   5  13       83.41       45.06     36.80 o
  11   5  13      486.83      484.34     33.06 o
 -12   6  13        0.51      -38.13     38.13 o
 -10   6  13        6.24      -16.84     40.31 o
  -8   6  13      417.90      420.87     42.24 o
  -6   6  13      605.41      642.33     38.66 o
  -4   6  13     1609.21     1597.47     47.91 o
  -2   6  13       24.81       80.20     18.71 o
   0   6  13      287.66      336.82     24.31 o
   2   6  13      204.00      219.96     22.79 o
   4   6  13       35.09       67.53     28.20 o
   6   6  13      110.04      205.38     48.44 o
   8   6  13       13.62       89.26     56.02 o
  10   6  13        9.87       54.68     55.77 o
 -13   7  13     2460.69     2419.43    129.86 o
 -11   7  13     3304.91     3065.11    133.29 o
  -9   7  13     4269.64     3989.27    197.61 o
  -7   7  13     1110.65     1092.28     57.66 o
  -5   7  13     2921.13     2964.05     86.13 o
  -3   7  13     8585.43     8590.98    212.96 o
  -1   7  13    23964.94    23724.60    371.23 o
   1   7  13     9156.85     9106.90    159.65 o
   3   7  13     3903.03     3828.02    104.78 o
   5   7  13     2629.07     2404.96    105.76 o
   7   7  13       76.85       35.89     40.88 o
   9   7  13       18.83      -40.98     40.98 o
 -12   8  13      201.56      172.14     83.52 o
 -10   8  13     2049.46     2141.28    109.70 o
  -8   8  13     3827.49     3713.03    134.68 o
  -6   8  13     7647.63     7519.15    249.42 o
  -4   8  13     6159.19     6233.25    166.63 o
  -2   8  13     2659.81     2782.15     72.79 o
   0   8  13       20.74       12.98     22.94 o
   2   8  13      717.33      678.17     44.68 o
   4   8  13     2189.76     2143.53     97.69 o
   6   8  13     1339.33     1402.03     89.61 o
   8   8  13     1209.31     1409.70    112.55 o
  -9   9  13       45.35       79.99     41.98 o
  -7   9  13       35.60       24.95     34.02 o
  -5   9  13        8.85       20.72     23.16 o
  -3   9  13       76.31       88.03     26.54 o
  -1   9  13      219.11      251.57     32.49 o
   1   9  13      392.39      512.46     42.61 o
   3   9  13      167.61      207.34     45.52 o
   5   9  13       22.95      -36.25     36.25 o
   7   9  13        0.89      -40.68     40.68 o
  -8  10  13     2397.13     2499.15    112.46 o
  -6  10  13     3022.93     2987.62    139.55 o
  -4  10  13     3768.05     3813.71    101.41 o
  -2  10  13     3198.95     3328.75     91.98 o
   0  10  13      306.23      304.96     34.19 o
   2  10  13      157.29      182.03     40.67 o
   4  10  13     1292.83     1317.31     82.34 o
  -5  11  13      182.66      204.60     40.23 o
  -3  11  13     1084.27     1144.22     55.18 o
  -1  11  13     2113.32     2106.47     73.14 o
   1  11  13     1732.45     1628.14     83.97 o
 -16   0  14      932.15      925.90    105.42 o
 -14   0  14      699.67      576.02     81.49 o
 -12   0  14       31.49       -2.04     49.91 o
 -10   0  14     1259.36     1193.39     69.36 o
  -8   0  14    46203.13    45853.55    714.37 o
  -6   0  14    49136.16    49357.17    618.93 o
  -4   0  14    25016.31    24993.93    319.85 o
  -2   0  14    34680.84    38294.82    458.24 o
   0   0  14     2977.71     2838.80     57.77 o
   2   0  14     1109.87      849.60     33.45 o
   4   0  14     3885.17     3380.68     75.02 o
   6   0  14     5077.30     5049.35    101.09 o
   8   0  14     8106.58     8291.14    167.89 o
  10   0  14     1817.39     1761.21     88.32 o
  12   0  14     1265.61     1208.08     81.99 o
 -15   1  14      666.10      805.15     66.74 o
 -13   1  14     1243.53     1283.94    102.37 o
 -11   1  14     3070.21     2859.73    154.02 o
  -9   1  14     8049.47     7801.99    113.74 o
  -7   1  14     1326.16     1343.65     30.70 o
  -5   1  14       82.93       36.43     10.54 o
  -3   1  14     2242.92     2293.24     32.49 o
  -1   1  14    17256.15    16778.51    139.39 o
   1   1  14     7897.16     8296.30     81.50 o
   3   1  14     2543.75     2482.31     40.67 o
   5   1  14     1933.93     1762.43     37.74 o
   7   1  14       19.65      -17.31     17.31 o
   9   1  14       14.34      -24.53     24.53 o
  11   1  14        1.51        2.01     30.84 o
  13   1  14      113.29      141.74     53.47 o
 -14   2  14       84.63       56.19     41.81 o
 -12   2  14      209.10      212.38     36.42 o
 -10   2  14     1244.80     1215.63     49.37 o
  -8   2  14     9117.90     9044.98    116.39 o
  -6   2  14     7533.88     7510.47     80.54 o
  -4   2  14     2924.96     2772.51     37.47 o
  -2   2  14     4385.94     4345.99     51.16 o
   0   2  14     1540.72     1400.06     25.96 o
   2   2  14     1551.09     1683.94     29.47 o
   4   2  14      789.84      744.86     22.44 o
   6   2  14     2948.36     3032.74     56.09 o
   8   2  14     3545.38     3472.81     68.45 o
  10   2  14      637.78      878.12     68.22 o
  12   2  14      319.78      338.43     39.08 o
 -15   3  14     3534.17     3681.71    157.88 o
 -13   3  14     6724.69     6863.02    177.60 o
 -11   3  14     8792.83     8804.80    170.49 o
  -9   3  14    11881.86    11544.15    181.55 o
  -7   3  14     1903.95     1916.89     32.68 o
  -5   3  14        7.11       30.46      9.30 o
  -3   3  14     5941.72     5754.44     59.37 o
  -1   3  14    15101.20    13938.35    122.05 o
   1   3  14    25764.42    25403.53    218.86 o
   3   3  14    21730.54    20854.81    184.92 o
   5   3  14    11238.48    10938.78    130.59 o
   7   3  14      745.46      764.11     33.03 o
   9   3  14      174.82      204.16     28.63 o
  11   3  14      231.83      219.57     38.33 o
 -14   4  14      116.28       79.07     28.86 o
 -12   4  14        1.31       -5.07     22.13 o
 -10   4  14      703.74      729.59     41.47 o
  -8   4  14     5764.63     5601.35    109.22 o
  -6   4  14     3559.70     3658.39     73.71 o
  -4   4  14     3257.45     3633.07     59.64 o
  -2   4  14     2987.63     3213.31     57.95 o
   0   4  14     1897.84     2025.45     37.18 o
   2   4  14       56.37       60.80     12.53 o
   4   4  14      265.03      286.89     15.55 o
   6   4  14      681.29      780.85     32.53 o
   8   4  14      832.47      914.41     39.74 o
  10   4  14      408.28      486.81     36.05 o
  12   4  14      137.59      128.70     36.76 o
 -13   5  14     1314.55     1382.11     93.03 o
 -11   5  14     1987.32     1942.71     80.17 o
  -9   5  14     1088.13     1066.82     57.26 o
  -7   5  14     1522.00     1477.44     44.06 o
  -5   5  14       13.04       21.53     15.47 o
  -3   5  14     6719.99     6599.11     88.65 o
  -1   5  14     2082.08     2147.52     52.86 o
   1   5  14     8237.93     8321.42    114.36 o
   3   5  14     7173.45     7402.60     95.80 o
   5   5  14     1591.39     1634.28     47.93 o
   7   5  14      218.59      208.05     33.02 o
   9   5  14        7.89      -13.80     33.02 o
  11   5  14      224.43      223.34     30.15 o
 -12   6  14       72.10       79.29     47.42 o
 -10   6  14     2178.51     2131.45    108.42 o
  -8   6  14    11941.18    11541.84    222.02 o
  -6   6  14    16252.61    16343.41    250.29 o
  -4   6  14    16831.32    16831.74    275.37 o
  -2   6  14     4173.03     4409.14     88.12 o
   0   6  14     2570.96     2623.92     60.39 o
   2   6  14     1386.12     1383.30     45.80 o
   4   6  14     2649.33     2563.62    106.70 o
   6   6  14     3749.76     3519.53    134.97 o
   8   6  14     4046.29     3914.88    153.50 o
  10   6  14     2032.38     2034.69    120.12 o
 -11   7  14      249.80      218.77     56.87 o
  -9   7  14     1080.80     1081.06    108.99 o
  -7   7  14      549.24      594.23     68.25 o
  -5   7  14        7.87       -6.03     23.33 o
  -3   7  14       71.61       55.46     25.81 o
  -1   7  14      599.63      658.03     55.21 o
   1   7  14      770.43      909.48     53.48 o
   3   7  14     1472.11     1472.08     94.73 o
   5   7  14      825.62      795.00     79.20 o
   7   7  14      261.66      201.67     51.56 o
   9   7  14       13.55      -23.84     45.22 o
 -10   8  14      776.52      759.35     72.20 o
  -8   8  14     2528.92     2432.97    110.31 o
  -6   8  14     4482.64     4495.95    256.69 o
  -4   8  14     3751.66     3780.72    102.21 o
  -2   8  14      558.92      573.65     48.90 o
   0   8  14      265.26      248.86     33.98 o
   2   8  14       45.69        5.39     25.45 o
   4   8  14     1514.06     1519.30     87.23 o
   6   8  14      885.00      975.72     86.33 o
   8   8  14     1194.43     1348.91    161.70 o
  -9   9  14     1933.57     1893.80    102.75 o
  -7   9  14     1100.18     1063.91     72.25 o
  -5   9  14       20.02       17.33     24.46 o
  -3   9  14     2497.25     2425.81     78.46 o
  -1   9  14     3683.36     3737.41    101.64 o
   1   9  14     6633.61     6955.78    185.30 o
   3   9  14     5992.42     5809.02    193.28 o
   5   9  14     1483.56     1553.47    101.86 o
   7   9  14      453.14      327.26     60.96 o
  -8  10  14      185.93      266.68     51.76 o
  -6  10  14      469.30      488.32     58.57 o
  -4  10  14      619.99      622.65     71.13 o
  -2  10  14      289.96      286.31     36.30 o
   0  10  14      404.74      442.85     40.22 o
   2  10  14       48.21       61.14     38.71 o
   4  10  14        3.42       31.40     37.76 o
  -3  11  14      546.46      576.11     54.81 o
  -1  11  14     1641.47     1903.81    146.68 o
   1  11  14     2083.87     2283.91    101.22 o
 -15   1  15     2682.50     2986.70    112.08 o
 -13   1  15     5156.97     5114.37    199.64 o
 -11   1  15     5232.58     5366.01    123.21 o
  -9   1  15     6252.01     5879.14    102.41 o
  -7   1  15     2840.09     2734.58     44.53 o
  -5   1  15        8.71        3.21     10.78 o
  -3   1  15     9703.85     9685.11     92.29 o
  -1   1  15    19515.32    19060.89    186.22 o
   1   1  15    30834.95    30146.76    301.37 o
   3   1  15    14839.48    14810.78    148.61 o
   5   1  15    11682.53    10917.53    118.85 o
   7   1  15     1653.23     1521.69     45.23 o
   9   1  15       13.11      -20.50     26.79 o
  11   1  15       27.88        8.71     29.60 o
 -14   2  15      445.73      423.63     50.21 o
 -12   2  15      181.48      157.67     34.67 o
 -10   2  15     7579.84     7742.99    138.96 o
  -8   2  15     7164.62     7197.70     97.98 o
  -6   2  15    14980.85    15155.87    158.44 o
  -4   2  15    27956.61    27783.99    229.61 o
  -2   2  15    15545.25    15123.99    140.47 o
   0   2  15     6960.36     6645.86     68.84 o
   2   2  15       92.08       98.03     12.57 o
   4   2  15     2660.02     2331.85     37.70 o
   6   2  15     3133.46     3042.54     60.58 o
   8   2  15     3062.91     3152.57     66.11 o
  10   2  15     3839.79     4145.39     93.58 o
  12   2  15      960.31      952.70     51.41 o
 -15   3  15       94.55       71.44     47.08 o
 -13   3  15       10.96      -17.94     48.52 o
 -11   3  15       11.79       20.13     31.02 o
  -9   3  15     1289.84     1190.49     47.25 o
  -7   3  15      100.87       81.57     12.40 o
  -5   3  15        0.07       -9.01      9.01 o
  -3   3  15      196.83      209.88     12.21 o
  -1   3  15      451.82      647.15     33.61 o
   1   3  15        6.99       34.02     10.91 o
   3   3  15       48.19      129.51     16.22 o
   5   3  15      109.36      170.78     22.01 o
   7   3  15      159.84      110.32     23.21 o
   9   3  15       56.33       51.64     23.30 o
  11   3  15        7.28      -22.42     29.44 o
 -14   4  15      418.95      412.24     62.77 o
 -12   4  15       57.78       30.04     23.51 o
 -10   4  15     4036.14     3992.84     94.17 o
  -8   4  15    10768.34    10728.29    176.56 o
  -6   4  15    19414.38    19710.90    296.32 o
  -4   4  15    16220.58    15789.00    180.49 o
  -2   4  15    13447.20    13289.05    175.12 o
   0   4  15     5364.28     5588.16     69.02 o
   2   4  15      101.53       94.41     11.41 o
   4   4  15     1692.89     1620.01     34.00 o
   6   4  15     4632.42     4595.36     75.69 o
   8   4  15     3007.62     3255.69     66.54 o
  10   4  15     1986.18     2190.61     66.68 o
 -13   5  15     3114.45     3043.11    127.35 o
 -11   5  15     4404.24     4382.15    123.05 o
  -9   5  15     1991.84     2169.36     84.09 o
  -7   5  15     1978.08     2104.09     72.48 o
  -5   5  15       97.13       96.94     19.03 o
  -3   5  15     9011.99     8992.00    160.16 o
  -1   5  15     4326.94     4401.58     91.91 o
   1   5  15    11941.27    11831.96    223.32 o
   3   5  15    12514.92    12470.39    191.71 o
   5   5  15     5173.61     5075.19    103.22 o
   7   5  15     1119.00      945.06     48.30 o
   9   5  15       41.22       11.35     30.04 o
  11   5  15       48.50       28.01     46.35 o
 -12   6  15       47.59      -20.35     41.21 o
 -10   6  15       51.44       47.50     42.42 o
  -8   6  15       18.89       62.18     33.25 o
  -6   6  15      792.74      821.73     44.28 o
  -4   6  15      388.61      438.07     33.44 o
  -2   6  15      537.13      493.32     31.32 o
   0   6  15        7.19       -5.77     18.50 o
   2   6  15      164.14      137.67     25.29 o
   4   6  15      182.00      247.46     46.26 o
   6   6  15       84.27      168.57     47.33 o
   8   6  15        9.37       80.46     49.81 o
  10   6  15        0.15       71.56     54.02 o
 -11   7  15     3309.51     3188.61    139.20 o
  -9   7  15     4444.85     3965.99    145.55 o
  -7   7  15     2503.30     2404.54    105.62 o
  -5   7  15      266.11      254.45     34.40 o
  -3   7  15     3887.36     3794.61    166.42 o
  -1   7  15     8390.78     8539.05    258.85 o
   1   7  15    13628.06    13567.32    400.37 o
   3   7  15     7653.53     7351.21    206.86 o
   5   7  15     2251.34     2195.80    165.27 o
   7   7  15      363.51      304.44     73.34 o
   9   7  15        0.44      -21.47     46.99 o
 -10   8  15      499.66      479.96     74.10 o
  -8   8  15     2992.61     2973.05    122.92 o
  -6   8  15     5637.04     5346.65    168.03 o
  -4   8  15     7184.28     7241.18    159.76 o
  -2   8  15     5652.01     5567.03    176.49 o
   0   8  15     1467.53     1518.19     79.95 o
   2   8  15      276.32      199.10     43.34 o
   4   8  15      548.11      549.41     61.84 o
   6   8  15     1395.82     1353.12    125.80 o
   8   8  15      732.09      719.66     78.86 o
  -9   9  15        2.46       25.04     42.22 o
  -7   9  15       19.07      -19.75     34.17 o
  -5   9  15       44.72       49.85     34.14 o
  -3   9  15       51.01       53.64     26.42 o
  -1   9  15        1.21       44.93     29.02 o
   1   9  15      254.60      311.83     49.31 o
   3   9  15       69.14      141.63     46.99 o
   5   9  15        5.64       41.15     45.02 o
  -6  10  15     2745.05     2810.52    116.15 o
  -4  10  15     3197.73     3355.29    124.72 o
  -2  10  15     3174.69     3200.72    131.91 o
   0  10  15     1125.45     1203.16     76.12 o
   2  10  15        1.68      -29.18     35.93 o
   4  10  15      180.79      168.11     48.68 o
  -3  11  15      225.60      251.54     83.52 o
  -1  11  15     1131.65     1142.82     75.13 o
 -14   0  16     1775.09     1579.33    119.18 o
 -10   0  16      796.46      818.21     87.60 o
  -8   0  16     3455.60     3459.51     96.84 o
  -6   0  16    30868.62    29169.36    363.40 o
  -4   0  16    54742.88    54134.67    679.70 o
  -2   0  16    33662.69    34004.34    414.77 o
   0   0  16     7849.06     7640.60    117.49 o
   2   0  16      291.91      160.29     21.39 o
   4   0  16      452.44      409.54     30.64 o
   6   0  16     2047.95     2134.97     72.19 o
   8   0  16     4128.74     4117.23    126.38 o
  10   0  16     3973.40     3862.23    333.84 o
  12   0  16      371.38      415.94     60.14 o
 -15   1  16      403.59      535.44     82.76 o
 -13   1  16     1350.26     1518.21     81.11 o
 -11   1  16     2067.64     2164.16     99.33 o
  -9   1  16     2086.65     2135.36     57.73 o
  -7   1  16     6241.76     6093.46     79.10 o
  -5   1  16     2414.19     2169.89     36.11 o
  -3   1  16       94.73       80.85     12.70 o
  -1   1  16     4918.96     4992.36     57.46 o
   1   1  16     7405.41     7976.40     84.98 o
   3   1  16     4999.45     5020.86     67.48 o
   5   1  16      957.46     1019.66     34.36 o
   7   1  16      658.24      650.33     33.82 o
   9   1  16        4.35      -10.02     27.94 o
  11   1  16      114.68       69.24     33.08 o
 -14   2  16      517.55      629.36     50.45 o
 -12   2  16       56.77       30.59     29.41 o
 -10   2  16      875.88      824.92     43.57 o
  -8   2  16     2514.23     2449.95     54.39 o
  -6   2  16     9491.03     9394.66    114.01 o
  -4   2  16     9657.28     9766.41     94.45 o
  -2   2  16     1096.92     1134.08     33.30 o
   0   2  16     1923.63     1843.34     32.14 o
   2   2  16      550.30      519.31     19.29 o
   4   2  16        4.76       23.61     15.36 o
   6   2  16      639.76      670.71     31.87 o
   8   2  16      943.28     1037.55     44.67 o
  10   2  16     1378.42     1624.87     67.40 o
  12   2  16      241.06      249.51     39.49 o
 -15   3  16     2283.25     2532.74    128.34 o
 -13   3  16     6723.51     7107.45    153.68 o
 -11   3  16    10028.34    10244.30    173.57 o
  -9   3  16     8682.85     8570.30    146.07 o
  -7   3  16     8218.42     8100.81    101.21 o
  -5   3  16      527.32      479.22     18.10 o
  -3   3  16      419.93      454.68     15.58 o
  -1   3  16     9979.45     9549.95     95.07 o
   1   3  16     9967.15     9499.44     97.95 o
   3   3  16    16453.54    15613.28    215.99 o
   5   3  16     8278.14     7962.97    111.11 o
   7   3  16     2804.04     2595.94     58.02 o
   9   3  16      129.14       98.28     27.86 o
  11   3  16      182.51      182.43     35.03 o
 -14   4  16      343.52      403.09     62.80 o
 -12   4  16      127.15      118.60     46.80 o
 -10   4  16      176.39      228.49     40.24 o
  -8   4  16     1156.76     1323.76     53.54 o
  -6   4  16     3498.25     3474.84     73.17 o
  -4   4  16     2951.03     2866.39     75.99 o
  -2   4  16     5740.81     5810.30     83.78 o
   0   4  16      715.35      848.80     27.12 o
   2   4  16        4.36      -12.22     12.22 o
   4   4  16       27.24       27.73     14.42 o
   6   4  16       79.17      134.32     21.56 o
   8   4  16      825.55      890.76     37.74 o
  10   4  16      435.01      545.04     39.26 o
 -13   5  16     1261.22     1403.76     94.90 o
 -11   5  16     1568.18     1641.82     79.17 o
  -9   5  16     2464.18     2449.18     85.92 o
  -7   5  16     1128.31     1210.74     61.19 o
  -5   5  16        9.78       -1.66     20.32 o
  -3   5  16        6.09        1.66     15.18 o
  -1   5  16     4942.37     4814.88     85.91 o
   1   5  16     2779.70     2883.11     65.42 o
   3   5  16     4179.17     4353.37     89.40 o
   5   5  16     2873.37     2855.57     72.66 o
   7   5  16      414.84      496.35     37.78 o
   9   5  16       35.64      -15.08     31.45 o
 -12   6  16      140.21       79.08     48.66 o
 -10   6  16      458.95      453.59     60.28 o
  -8   6  16     3923.70     3816.89    108.97 o
  -6   6  16    15070.14    14350.30    262.66 o
  -4   6  16    14681.44    15055.09    362.04 o
  -2   6  16    10109.53     9966.56    168.62 o
   0   6  16     2312.87     2223.11     64.83 o
   2   6  16      350.28      372.63     82.00 o
   4   6  16        2.80      -13.88     35.08 o
   6   6  16     1404.30     1314.71     89.29 o
   8   6  16     1965.73     2029.33    114.97 o
 -11   7  16      684.57      721.42     98.55 o
  -9   7  16      615.67      637.35     67.83 o
  -7   7  16      724.28      742.99     66.13 o
  -5   7  16      192.66      242.17     93.97 o
  -3   7  16       47.95       51.46     27.42 o
  -1   7  16       85.00      107.35     30.67 o
   1   7  16      305.34      339.40     50.90 o
   3   7  16      828.03      823.01     73.34 o
   5   7  16      798.46      751.53     72.48 o
   7   7  16       98.98       36.62     45.59 o
 -10   8  16       97.78       68.32     46.26 o
  -8   8  16     1316.17     1366.99     88.73 o
  -6   8  16     3632.33     3718.45    136.80 o
  -4   8  16     4677.63     4756.97    154.40 o
  -2   8  16     2648.83     2752.55     91.31 o
   0   8  16      239.64      262.48     47.47 o
   2   8  16        0.99      -20.92     56.79 o
   4   8  16        2.83       -0.13     40.67 o
   6   8  16      815.97      884.94     78.72 o
  -9   9  16     1858.02     1862.79    104.13 o
  -7   9  16     1579.02     1579.27     90.98 o
  -5   9  16      260.00      336.23     48.69 o
  -3   9  16      186.33      229.97     44.29 o
  -1   9  16     2628.47     2545.39    108.37 o
   1   9  16     3175.01     3096.55    122.75 o
   3   9  16     3944.45     3985.07    145.51 o
   5   9  16     2689.06     2690.05    125.96 o
  -6  10  16      157.43       87.71     42.34 o
  -4  10  16      338.58      399.64     53.48 o
  -2  10  16      441.77      538.39     57.97 o
   0  10  16      126.15      157.85     44.31 o
   2  10  16      220.23      159.50     64.94 o
 -15   1  17     1076.85     1192.71     78.42 o
 -13   1  17     4342.14     4631.49    174.18 o
 -11   1  17     9275.05     9262.70    233.43 o
  -9   1  17     9287.28     9321.36    145.11 o
  -7   1  17     3736.19     3594.88     59.18 o
  -5   1  17      360.50      342.33     17.80 o
  -3   1  17      853.45      733.19     23.09 o
  -1   1  17     7410.22     7109.48     84.47 o
   1   1  17    11711.22    11596.90    122.35 o
   3   1  17    17859.43    17333.64    178.00 o
   5   1  17     8548.88     8408.22    111.53 o
   7   1  17     2536.62     2309.15     72.22 o
   9   1  17      403.99      303.04     36.80 o
  11   1  17        0.06      -20.54     30.16 o
 -14   2  17     1334.04     1328.18     77.39 o
 -12   2  17       63.09       36.81     30.95 o
 -10   2  17     1240.33     1295.81     52.12 o
  -8   2  17    12481.42    12338.03    160.45 o
  -6   2  17     7837.97     7933.79     91.33 o
  -4   2  17    16718.56    16853.61    149.60 o
  -2   2  17    29556.07    29295.20    243.55 o
   0   2  17     7792.17     7404.25     80.83 o
   2   2  17      884.35      952.35     25.78 o
   4   2  17       61.31        5.85     17.52 o
   6   2  17      874.67      816.88     35.49 o
   8   2  17     2582.42     2705.89     66.79 o
  10   2  17     1135.38     1263.33     56.68 o
 -13   3  17       43.39       44.51     34.85 o
 -11   3  17      177.89      230.89     46.50 o
  -9   3  17        9.03       10.22     22.77 o
  -7   3  17     1269.15     1271.13     42.97 o
  -5   3  17      104.08       99.75     13.98 o
  -3   3  17      405.27      427.03     16.33 o
  -1   3  17     1452.14     1513.35     29.72 o
   1   3  17      697.27      769.10     22.61 o
   3   3  17      428.36      649.13     38.95 o
   5   3  17      169.18      254.12     25.42 o
   7   3  17       34.28       52.69     23.18 o
   9   3  17        4.65      -26.37     26.44 o
  11   3  17       73.57       78.16     35.14 o
 -14   4  17     1948.68     2111.77    135.47 o
 -12   4  17      325.19      265.14     54.38 o
 -10   4  17      433.51      393.82     44.67 o
  -8   4  17     8654.17     8349.96    149.77 o
  -6   4  17    12116.99    11757.83    188.87 o
  -4   4  17    18014.33    17490.72    393.83 o
  -2   4  17    14748.12    14092.46    245.42 o
   0   4  17     7744.30     7563.95    101.29 o
   2   4  17     2121.60     1982.41     36.73 o
   4   4  17      891.81      837.08     32.00 o
   6   4  17     1383.24     1433.76     42.50 o
   8   4  17     2087.56     2158.14     54.82 o
  10   4  17     1045.94     1229.01     53.27 o
 -13   5  17     2051.60     2246.89    113.84 o
 -11   5  17     4353.39     4373.58    128.07 o
  -9   5  17     9175.97     9108.92    240.59 o
  -7   5  17     1543.37     1456.69     64.55 o
  -5   5  17        5.12       12.11     20.83 o
  -3   5  17      224.72      218.85     27.07 o
  -1   5  17     4714.69     4923.78    103.53 o
   1   5  17     5071.84     5337.79    110.94 o
   3   5  17     8082.40     7982.75    138.81 o
   5   5  17     5897.35     5424.22    108.95 o
   7   5  17     1274.97     1199.01     52.16 o
   9   5  17      221.17      209.40     52.92 o
 -12   6  17        0.07      -11.38     60.86 o
 -10   6  17      110.54      129.15     47.80 o
  -8   6  17       86.70       37.56     47.03 o
  -6   6  17      130.00      171.59     37.00 o
  -4   6  17      390.38      410.61     37.02 o
  -2   6  17      115.73      179.83     38.37 o
   0   6  17      300.81      272.95     31.51 o
   2   6  17        4.55      -31.76     31.76 o
   4   6  17      338.06      259.98     62.90 o
   6   6  17      106.65      153.55     48.96 o
   8   6  17       45.85      116.65     63.41 o
 -11   7  17     3089.42     3260.91    209.58 o
  -9   7  17     4578.23     4559.99    165.26 o
  -7   7  17     3749.80     3602.68    140.06 o
  -5   7  17      468.43      411.80     52.49 o
  -3   7  17       46.30       56.66     35.67 o
  -1   7  17     1924.21     1784.34    132.42 o
   1   7  17     7298.58     7022.94    202.64 o
   3   7  17     8717.25     8310.21    232.87 o
   5   7  17     3191.16     3090.18    175.96 o
   7   7  17      761.87      778.86     78.30 o
 -10   8  17      116.96      130.50     49.68 o
  -8   8  17     1254.14     1163.77     97.53 o
  -6   8  17     3142.03     3042.23    125.22 o
  -4   8  17     5565.84     5210.42    167.51 o
  -2   8  17     5977.52     5594.58    174.38 o
   0   8  17     4109.04     4108.73    263.05 o
   2   8  17      598.42      574.32     63.37 o
   4   8  17      455.05      406.96     60.81 o
   6   8  17      374.95      440.54     65.99 o
  -7   9  17       18.97        9.68     39.70 o
  -5   9  17        4.99       24.56     36.03 o
  -3   9  17        0.98       39.68     62.39 o
  -1   9  17       65.88      155.64     43.92 o
   1   9  17        0.64       73.07     40.75 o
   3   9  17        2.01        2.59     41.48 o
   5   9  17       84.54      129.73     52.43 o
  -6  10  17     2980.23     3096.19    128.89 o
  -4  10  17     3166.37     3111.66    126.00 o
  -2  10  17     2301.29     2327.57    109.50 o
   0  10  17     1747.02     1766.64     96.18 o
   2  10  17      324.92      249.90     71.81 o
 -14   0  18     1729.14     1738.23    122.74 o
 -12   0  18      630.98      583.66     78.43 o
 -10   0  18       77.23       66.26     36.04 o
  -8   0  18      136.68      177.11     38.45 o
  -6   0  18     7103.38     6379.77    161.72 o
  -4   0  18    31333.52    29862.22    441.51 o
  -2   0  18    33787.95    33718.43    434.62 o
   0   0  18    13849.06    13361.98    206.55 o
   2   0  18     2259.47     2160.62     62.26 o
   4   0  18       50.84      -13.13     23.01 o
   6   0  18      918.76      931.51     63.41 o
   8   0  18     2532.02     2589.38    102.93 o
  10   0  18     1844.81     1932.14     94.04 o
 -15   1  18      204.17      253.04     53.11 o
 -13   1  18     1063.63     1183.89     96.77 o
 -11   1  18     1299.44     1234.51     51.67 o
  -9   1  18     1531.66     1484.50     56.04 o
  -7   1  18     3477.80     3524.12     67.08 o
  -5   1  18     2930.49     3000.42     45.76 o
  -3   1  18      234.29      298.07     17.43 o
  -1   1  18       36.18      119.72     14.47 o
   1   1  18     4254.71     4299.55     60.83 o
   3   1  18     3149.26     3386.32     57.76 o
   5   1  18     2731.22     2717.09     61.19 o
   7   1  18      600.05      643.95     41.62 o
   9   1  18       36.25      -22.14     29.62 o
  11   1  18        0.02      -30.75     30.75 o
 -14   2  18      432.16      502.64     58.58 o
 -12   2  18      480.46      432.60     42.88 o
 -10   2  18       34.23       24.03     28.39 o
  -8   2  18     1784.88     1778.04     52.40 o
  -6   2  18     4774.98     4653.24     78.64 o
  -4   2  18     5942.53     5716.35     65.66 o
  -2   2  18     7514.88     8047.18     94.09 o
   0   2  18     1195.14     1200.93     29.00 o
   2   2  18      164.36      129.46     19.08 o
   4   2  18       32.85       -2.66     19.25 o
   6   2  18       90.63      118.41     23.80 o
   8   2  18      443.33      493.58     40.19 o
  10   2  18      355.19      413.87     40.37 o
 -13   3  18     3914.54     4106.97    161.82 o
 -11   3  18     9393.33     9642.39    205.00 o
  -9   3  18    12200.58    12366.33    176.29 o
  -7   3  18     8506.19     8319.76    194.36 o
  -5   3  18     2929.21     2793.97     49.59 o
  -3   3  18      462.61      483.56     19.77 o
  -1   3  18      365.26      314.29     22.53 o
   1   3  18     9592.08     9219.11    105.62 o
   3   3  18     8437.29     8249.18    114.46 o
   5   3  18     6750.77     6346.58     97.63 o
   7   3  18     2283.79     2138.51     55.08 o
   9   3  18      663.03      584.43     40.93 o
 -14   4  18      734.61      844.42    107.97 o
 -12   4  18      203.90      268.94     53.58 o
 -10   4  18        3.47      -29.44     29.44 o
  -8   4  18        8.53       24.18     27.77 o
  -6   4  18     1221.16     1307.34     54.45 o
  -4   4  18     5359.35     5291.50    109.18 o
  -2   4  18     1471.75     1505.64     74.24 o
   0   4  18     1819.88     1803.18     37.91 o
   2   4  18      358.55      356.07     19.65 o
   4   4  18        4.60      -17.49     17.49 o
   6   4  18       10.99       14.38     20.07 o
   8   4  18      214.67      295.99     30.23 o
  10   4  18      436.88      543.36     50.06 o
 -13   5  18      949.42     1049.61     84.85 o
 -11   5  18     2567.01     2697.20    100.50 o
  -9   5  18     2980.70     3105.21    103.72 o
  -7   5  18      745.34      798.15     54.05 o
  -5   5  18      750.64      796.26     66.68 o
  -3   5  18      222.20      210.04     34.61 o
  -1   5  18      369.44      426.15     39.52 o
   1   5  18     3124.42     2954.85     90.36 o
   3   5  18     2511.06     2466.37     68.37 o
   5   5  18     1502.92     1666.95     71.30 o
   7   5  18      492.17      595.72     42.19 o
   9   5  18      228.89      261.99     48.61 o
 -12   6  18      380.66      394.71     89.64 o
 -10   6  18       23.42       18.88     41.84 o
  -8   6  18     1325.09     1293.57    158.90 o
  -6   6  18     5991.54     5864.91    140.83 o
  -4   6  18    12221.76    11780.05    227.69 o
  -2   6  18    10497.43    10143.95    202.99 o
   0   6  18     5823.52     5594.39    174.41 o
   2   6  18      555.80      424.60     56.05 o
   4   6  18        0.04      -16.27     38.42 o
   6   6  18      160.85      178.90     52.35 o
   8   6  18      674.77      815.44     84.54 o
 -11   7  18      567.51      711.10     79.02 o
  -9   7  18     1011.21     1186.75     89.66 o
  -7   7  18      663.76      619.89     64.82 o
  -5   7  18       86.45       89.99     40.89 o
  -3   7  18       27.84       28.92     35.94 o
  -1   7  18       13.01      -12.04     32.47 o
   1   7  18      255.33      237.01     50.18 o
   3   7  18      673.26      779.54     73.60 o
   5   7  18      244.86      321.58     61.07 o
   7   7  18      145.79       93.26     53.83 o
 -10   8  18        4.77      -16.72     49.40 o
  -8   8  18      259.69      292.16     53.18 o
  -6   8  18     1689.35     1617.59     93.85 o
  -4   8  18     3830.13     3733.41    140.54 o
  -2   8  18     3570.15     3727.88    140.72 o
   0   8  18     1228.86     1276.56     86.50 o
   2   8  18      127.36       88.06     47.85 o
   4   8  18       48.56       23.67     45.09 o
   6   8  18      115.41       65.30     76.39 o
  -7   9  18     1147.00     1128.69     83.75 o
  -5   9  18      687.80      638.68     65.47 o
  -3   9  18       38.76       57.83     37.90 o
  -1   9  18      563.69      549.45     61.48 o
   1   9  18     2505.54     2682.85    150.50 o
   3   9  18     2153.07     2338.36    118.40 o
  -4  10  18      128.40      114.41     46.12 o
  -2  10  18      233.80      251.14     74.36 o
   0  10  18      266.60      249.30     53.22 o
 -13   1  19     2310.26     2282.43     97.07 o
 -11   1  19     6153.47     6041.25    188.44 o
  -9   1  19    12533.02    12078.69    221.97 o
  -7   1  19    11523.88    10940.38    166.91 o
  -5   1  19     2229.58     2179.82     44.55 o
  -3   1  19       95.18       96.17     21.28 o
  -1   1  19     3060.30     2936.35     48.92 o
   1   1  19     3646.92     3496.09     57.43 o
   3   1  19     7367.55     7185.55    106.61 o
   5   1  19     7217.39     6882.67    112.97 o
   7   1  19     2972.26     2820.28     75.53 o
   9   1  19      592.12      517.26     42.72 o
 -14   2  19     1593.47     1666.93     87.29 o
 -12   2  19      583.47      571.95     53.58 o
 -10   2  19      272.62      251.30     36.21 o
  -8   2  19     1047.14     1033.02     43.10 o
  -6   2  19    11676.63    11449.78    151.39 o
  -4   2  19    14524.65    14641.64    158.37 o
  -2   2  19    15613.04    15441.63    147.26 o
   0   2  19     9610.85     9198.25    130.15 o
   2   2  19     2666.05     2609.60     52.44 o
   4   2  19     1219.48     1109.90     40.26 o
   6   2  19      298.32      312.82     31.08 o
   8   2  19     1104.15     1116.55     52.44 o
  10   2  19      877.44      946.78     51.18 o
 -13   3  19       95.82       82.34     43.52 o
 -11   3  19        9.32       55.11     32.79 o
  -9   3  19      673.18      716.40     62.15 o
  -7   3  19      119.00       91.42     23.35 o
  -5   3  19       94.93       62.28     20.89 o
  -3   3  19      382.37      326.31     23.14 o
  -1   3  19      667.92      675.11     26.31 o
   1   3  19       89.03      134.02     20.11 o
   3   3  19       40.48      123.47     22.18 o
   5   3  19      270.96      332.19     28.07 o
   7   3  19       48.54       54.30     32.60 o
   9   3  19        2.33      -21.87     29.22 o
 -12   4  19     1534.26     1270.33    181.56 o
 -10   4  19        0.74       15.59     33.76 o
  -8   4  19      915.13      909.20     48.42 o
  -6   4  19     9960.56     9485.25    164.20 o
  -4   4  19    12265.53    11542.97    188.49 o
  -2   4  19    12148.19    11759.41    191.29 o
   0   4  19    10312.73     9907.80    128.08 o
   2   4  19     2955.35     2838.56     55.37 o
   4   4  19      298.33      298.01     24.71 o
   6   4  19      596.50      580.51     37.58 o
   8   4  19      750.55      766.16     39.32 o
 -13   5  19     1135.74     1200.73     89.55 o
 -11   5  19     3820.81     3752.11    266.36 o
  -9   5  19     6197.17     5918.84    149.22 o
  -7   5  19     9076.47     8891.19    190.78 o
  -5   5  19      999.58     1075.42     60.03 o
  -3   5  19      289.97      248.43     36.37 o
  -1   5  19      494.47      533.86     51.59 o
   1   5  19     2985.22     2971.63     74.32 o
   3   5  19     4330.57     4187.39     93.49 o
   5   5  19     2999.94     3164.81     95.57 o
   7   5  19     1869.93     1763.10     65.78 o
   9   5  19      532.73      489.94     68.25 o
 -12   6  19       39.06      -60.61     60.61 o
 -10   6  19        1.07       33.47     42.81 o
  -8   6  19       11.47       17.28     38.61 o
  -6   6  19       35.12       41.66     31.47 o
  -4   6  19       12.80       16.25     35.52 o
  -2   6  19       91.88      139.95     34.78 o
   0   6  19      225.78      168.01     55.00 o
   2   6  19       73.30       -1.82     56.79 o
   4   6  19       15.40      -22.91     38.43 o
   6   6  19      202.03      105.42    106.19 o
   8   6  19       24.44       58.56     52.75 o
 -11   7  19     2659.11     2786.63    138.30 o
  -9   7  19     4109.58     4305.75    164.04 o
  -7   7  19     4654.96     4771.48    167.23 o
  -5   7  19     1577.67     1493.55     90.38 o
  -3   7  19      121.49       86.82     41.69 o
  -1   7  19      421.82      446.87     54.81 o
   1   7  19     2028.47     2138.95    108.50 o
   3   7  19     4267.55     4157.42    162.72 o
   5   7  19     3569.57     3645.05    152.87 o
   7   7  19     1259.74     1340.19    101.44 o
  -8   8  19      227.46      287.30     55.43 o
  -6   8  19     1449.68     1407.96    150.75 o
  -4   8  19     2989.02     3076.50    128.18 o
  -2   8  19     4894.82     4647.44    163.23 o
   0   8  19     3648.43     3634.11    143.72 o
   2   8  19     1882.26     1827.87    154.06 o
   4   8  19      167.39       98.79     71.05 o
  -7   9  19      195.67      213.25     51.75 o
  -5   9  19        1.24       11.73     59.08 o
  -3   9  19      226.45      273.33     51.72 o
  -1   9  19       70.96      107.93     46.09 o
   1   9  19       18.60       77.69     45.31 o
   3   9  19        0.61       35.91     47.39 o
  -2  10  19     2669.78     2681.96    186.40 o
 -14   0  20     3259.13     3419.43    171.63 o
 -12   0  20      769.93      633.57     82.51 o
 -10   0  20       96.86       18.33     50.42 o
  -8   0  20       56.38      117.73     38.77 o
  -6   0  20      296.70      278.06     37.94 o
  -4   0  20    11027.24    10185.20    169.44 o
  -2   0  20    20748.81    19397.60    285.80 o
   0   0  20    12811.14    11944.81    192.91 o
   2   0  20     6050.97     5930.28    117.35 o
   4   0  20      974.88      880.49     53.54 o
   6   0  20      206.58      142.41     90.40 o
   8   0  20     1391.58     1372.20    121.47 o
  10   0  20      903.72      887.22     73.36 o
 -13   1  20      477.15      602.66    100.84 o
 -11   1  20     1447.04     1414.28     76.45 o
  -9   1  20     1799.28     1802.97     70.65 o
  -7   1  20      633.49      607.06     32.65 o
  -5   1  20     2397.68     2344.96     49.93 o
  -3   1  20     1752.75     1807.40     41.13 o
  -1   1  20      175.43      184.19     19.33 o
   1   1  20       14.01       61.69     18.38 o
   3   1  20     2696.64     2564.77     63.01 o
   5   1  20     2343.24     2515.99    102.63 o
   7   1  20      527.14      651.50     42.88 o
   9   1  20      185.71      213.55     54.40 o
 -14   2  20     1367.71     1535.50     85.84 o
 -12   2  20      504.33      445.28     77.16 o
 -10   2  20      155.87      124.49     32.27 o
  -8   2  20       82.75       56.33     24.24 o
  -6   2  20     1648.63     1790.33     53.08 o
  -4   2  20     5473.00     5270.96     79.88 o
  -2   2  20     4211.91     4174.72     70.01 o
   0   2  20     3544.02     3691.91     64.07 o
   2   2  20      625.81      664.77     33.01 o
   4   2  20        1.50       -5.66     21.00 o
   6   2  20        1.41      -23.93     23.93 o
   8   2  20       96.51      120.52     31.85 o
  10   2  20      241.69      297.59     39.60 o
 -13   3  20     1462.53     1702.85     80.88 o
 -11   3  20     6632.45     6794.19    148.04 o
  -9   3  20    12457.86    12128.62    176.58 o
  -7   3  20     8077.61     7947.55    125.37 o
  -5   3  20     4331.79     4136.63     78.85 o
  -3   3  20     2301.16     2290.94     50.64 o
  -1   3  20     1685.76     1582.81     53.16 o
   1   3  20     2182.33     2174.79     50.19 o
   3   3  20     6668.06     6458.63     99.35 o
   5   3  20     3760.26     3683.89     71.97 o
   7   3  20     1947.26     1981.36     59.37 o
   9   3  20      850.20      915.83     61.09 o
 -12   4  20      478.65      415.65     63.70 o
 -10   4  20      123.75       98.03     46.42 o
  -8   4  20        1.37      -12.56     32.02 o
  -6   4  20       13.93       42.72     28.43 o
  -4   4  20     1790.04     1991.75     68.00 o
  -2   4  20     4129.18     4080.20    110.85 o
   0   4  20      320.49      380.43     19.63 o
   2   4  20      653.53      629.18     30.93 o
   4   4  20      384.38      402.95     27.52 o
   6   4  20       15.38      -20.07     20.07 o
   8   4  20      156.26      165.14     31.04 o
 -11   5  20     2075.33     2338.12    115.36 o
  -9   5  20     2800.17     2798.79    101.77 o
  -7   5  20     2963.12     2727.61     96.52 o
  -5   5  20      178.32      198.32     38.71 o
  -3   5  20      415.51      445.78     51.53 o
  -1   5  20      113.53      116.21     34.11 o
   1   5  20     1948.18     1927.95     61.46 o
   3   5  20     2017.18     1937.74     62.79 o
   5   5  20      483.63      578.58     41.80 o
   7   5  20      700.90      942.37     52.98 o
 -10   6  20       94.45      122.39     48.25 o
  -8   6  20      238.63      242.67     53.48 o
  -6   6  20     1604.53     1590.03     73.20 o
  -4   6  20     5872.79     5934.83    144.81 o
  -2   6  20     9946.10     9535.27    259.19 o
   0   6  20     5853.81     5615.30    183.18 o
   2   6  20     1995.30     1997.19    107.42 o
   4   6  20       61.90      -11.92     48.13 o
   6   6  20       16.47       -3.76     47.08 o
  -9   7  20      850.07      934.43     85.44 o
  -7   7  20      451.76      407.40     61.38 o
  -5   7  20      237.57      279.58     53.58 o
  -3   7  20      171.13      156.18     48.89 o
  -1   7  20       13.60        4.95     37.89 o
   1   7  20      156.48      204.91     49.45 o
   3   7  20      337.23      290.88     58.95 o
   5   7  20      144.06      154.55     55.54 o
  -8   8  20      127.15      219.18     52.98 o
  -6   8  20      750.83      833.59     92.44 o
  -4   8  20     1481.75     1567.44     96.48 o
  -2   8  20     2416.78     2532.28    121.31 o
   0   8  20     2390.55     2683.18    125.70 o
   2   8  20      473.34      447.11    116.88 o
   4   8  20       11.99       39.32     52.20 o
  -5   9  20      749.44      739.22     71.42 o
  -3   9  20      212.97      296.46     60.10 o
  -1   9  20        5.87      -29.29     38.54 o
   1   9  20     1020.91     1012.08     83.96 o
 -13   1  21     1713.47     1840.51     89.17 o
 -11   1  21     3859.64     3796.36    121.12 o
  -9   1  21     8242.64     8128.91    168.61 o
  -7   1  21    14852.66    14280.27    218.58 o
  -5   1  21     7543.09     7131.95     99.59 o
  -3   1  21      550.47      542.34     28.20 o
  -1   1  21       16.05       13.94     17.62 o
   1   1  21     4867.55     4731.62     98.03 o
   3   1  21     2774.82     2680.73     64.44 o
   5   1  21     2823.08     2869.61     82.63 o
   7   1  21     2370.07     2350.23     70.83 o
   9   1  21      865.23      910.10     51.80 o
 -12   2  21     1203.81     1152.30     85.05 o
 -10   2  21      370.62      348.27     39.96 o
  -8   2  21      409.98      407.84     34.81 o
  -6   2  21     3258.79     3235.19     70.97 o
  -4   2  21    12132.10    12046.64    156.24 o
  -2   2  21     9194.00     8839.12    123.22 o
   0   2  21     7666.83     7561.07    110.31 o
   2   2  21     5547.83     5418.68     89.24 o
   4   2  21      982.97      869.69     40.63 o
   6   2  21       49.47      -12.69     27.60 o
   8   2  21      335.82      376.02     39.00 o
 -13   3  21       14.21      -14.82     38.62 o
 -11   3  21        0.42       23.51     33.85 o
  -9   3  21       13.48       -1.56     27.70 o
  -7   3  21       80.12       96.18     26.09 o
  -5   3  21       59.99       84.30     22.61 o
  -3   3  21        4.53        9.51     18.34 o
  -1   3  21       97.43      109.05     20.54 o
   1   3  21      217.98      252.78     24.83 o
   3   3  21       12.92      150.59     24.20 o
   5   3  21        9.37       90.34     34.50 o
   7   3  21       77.04      130.24     32.44 o
   9   3  21       13.42       43.89     33.81 o
 -12   4  21     1488.74     1406.07     95.71 o
 -10   4  21      864.15      789.21     76.90 o
  -8   4  21      477.92      625.20     51.29 o
  -6   4  21     1706.31     1659.94     61.93 o
  -4   4  21     7044.30     6631.39    137.41 o
  -2   4  21    10892.14    10367.36    135.49 o
   0   4  21     7318.86     7055.80    120.79 o
   2   4  21     3652.33     3552.21     66.59 o
   4   4  21      917.77      882.31     37.00 o
   6   4  21       59.32       32.40     23.72 o
   8   4  21      403.45      415.51     40.04 o
 -11   5  21     2087.71     2421.73    118.55 o
  -9   5  21     6075.52     5962.34    154.65 o
  -7   5  21     5832.27     5637.24    144.41 o
  -5   5  21     5695.69     5678.20    143.09 o
  -3   5  21      966.16     1114.25     62.79 o
  -1   5  21      140.17       74.06     33.02 o
   1   5  21     1520.92     1555.63     57.96 o
   3   5  21     1837.95     1890.84     64.66 o
   5   5  21     1619.76     1662.19     64.02 o
   7   5  21     1047.08     1201.78     65.05 o
 -10   6  21        4.29       34.63     64.17 o
  -8   6  21       36.01       20.59     41.56 o
  -6   6  21        2.44      -27.63     39.65 o
  -4   6  21       49.85       58.26     42.49 o
  -2   6  21       39.95      120.54     45.94 o
   0   6  21       15.09       83.24     55.00 o
   2   6  21       75.26       35.10     44.50 o
   4   6  21        1.27      -10.72     44.29 o
   6   6  21        6.40      -53.48     53.48 o
  -9   7  21     3804.19     3691.89    230.71 o
  -7   7  21     2639.17     2562.61    124.82 o
  -5   7  21     4114.90     4337.27    256.94 o
  -3   7  21      927.23      892.51     76.84 o
  -1   7  21       54.65        9.72     40.82 o
   1   7  21      788.70      833.52     76.30 o
   3   7  21     1275.84     1253.15     94.57 o
   5   7  21     1974.06     2018.84    122.06 o
  -8   8  21      198.11      239.86     58.45 o
  -6   8  21      335.53      291.75     55.07 o
  -4   8  21     1293.12     1309.30    107.46 o
  -2   8  21     2397.83     2328.85    118.36 o
   0   8  21     3315.79     3512.68    146.71 o
   2   8  21     1470.36     1396.51     98.47 o
  -5   9  21      157.89      132.60     52.61 o
  -3   9  21       37.32       60.56     44.54 o
  -1   9  21      368.93      338.56     58.95 o
 -12   0  22     2836.31     2817.95    152.28 o
 -10   0  22      667.56      716.58     82.51 o
  -8   0  22       61.07        9.17     49.40 o
  -6   0  22     2548.42     2453.49     79.89 o
  -4   0  22     2258.46     2100.79    149.32 o
  -2   0  22     6497.73     5963.76    150.39 o
   0   0  22     7839.34     7319.42    154.47 o
   2   0  22     6820.12     6794.35    148.66 o
   4   0  22     3776.12     3426.95    150.50 o
   6   0  22        5.22      -40.06     41.19 o
   8   0  22      333.68      365.72     61.12 o
 -13   1  22      180.96      284.76     51.83 o
 -11   1  22      772.54      823.16     64.27 o
  -9   1  22     1576.76     1516.21     69.07 o
  -7   1  22     2225.16     2072.75     65.67 o
  -5   1  22      245.26      285.59     30.83 o
  -3   1  22      308.77      299.73     24.75 o
  -1   1  22     1342.75     1336.30     40.15 o
   1   1  22      124.59      227.69     26.86 o
   3   1  22      547.65      633.63     37.18 o
   5   1  22     1014.12     1067.77     51.65 o
   7   1  22      813.34      898.61     49.70 o
   9   1  22      175.01      248.75     39.64 o
 -12   2  22     1462.18     1608.86     82.21 o
 -10   2  22      428.77      483.76     45.43 o
  -8   2  22       52.78       35.41     26.72 o
  -6   2  22      713.19      713.71     37.53 o
  -4   2  22     1836.10     1824.01     86.93 o
  -2   2  22     3948.70     4152.99     99.98 o
   0   2  22     2622.61     2788.78     61.01 o
   2   2  22     1141.00     1257.26     44.70 o
   4   2  22      257.61      278.57     32.30 o
   6   2  22       11.46      -33.81     33.81 o
   8   2  22       28.38      -12.84     29.81 o
 -13   3  22       80.43       47.13     42.04 o
 -11   3  22     2711.89     2907.31    123.70 o
  -9   3  22     7918.45     8116.49    145.51 o
  -7   3  22    10809.19    10630.95    160.34 o
  -5   3  22     5191.05     5117.42     93.85 o
  -3   3  22     1580.28     1533.63     44.51 o
  -1   3  22      730.56      760.68     34.50 o
   1   3  22     1687.56     1531.02     45.49 o
   3   3  22     2915.53     2886.45     62.80 o
   5   3  22     2996.81     2931.27     70.14 o
   7   3  22     1552.42     1594.71     59.88 o
 -12   4  22      202.75      254.94    100.33 o
 -10   4  22      416.98      417.75     60.01 o
  -8   4  22      268.93      261.70     45.24 o
  -6   4  22      327.27      279.60     42.02 o
  -4   4  22      451.25      488.79     39.53 o
  -2   4  22      656.26      886.90     53.50 o
   0   4  22     1462.84     1599.96     43.67 o
   2   4  22      525.14      530.65     30.03 o
   4   4  22      400.29      330.28     27.63 o
   6   4  22       16.57       -6.61     25.56 o
 -11   5  22     1405.60     1566.79    100.57 o
  -9   5  22     2764.47     2983.16    127.98 o
  -7   5  22     1946.36     1954.33     86.42 o
  -5   5  22     2146.92     2176.33     88.04 o
  -3   5  22      410.14      355.01     45.03 o
  -1   5  22        1.10      -30.42     30.42 o
   1   5  22      363.81      348.31     35.90 o
   3   5  22     1028.97     1048.34     52.69 o
   5   5  22     1077.30     1158.66     56.85 o
   7   5  22      227.05      366.38     46.30 o
 -10   6  22      535.51      615.23    101.35 o
  -8   6  22       19.48       63.36     45.90 o
  -6   6  22     1115.17     1075.84     84.16 o
  -4   6  22     2749.67     2841.74    129.78 o
  -2   6  22     4482.86     4438.08    164.99 o
   0   6  22     5483.82     5099.19    196.33 o
   2   6  22     2690.89     2715.11    289.79 o
   4   6  22      610.46      584.07     72.63 o
   6   6  22        0.38       -8.15     70.28 o
  -9   7  22      598.77      686.69     79.89 o
  -7   7  22      417.05      423.02     66.56 o
  -5   7  22      234.40      247.26     68.50 o
  -3   7  22      377.00      375.67     62.71 o
  -1   7  22       23.95       21.61     44.59 o
   1   7  22       64.98       14.08     45.97 o
   3   7  22      124.30       94.79     58.82 o
  -6   8  22      404.46      409.31     64.59 o
  -4   8  22      933.29      921.57     80.84 o
  -2   8  22     1201.66     1314.65    120.45 o
   0   8  22     1185.84     1244.32    171.89 o
   2   8  22     1122.25     1300.12     97.79 o
 -13   1  23      325.82      451.69     57.09 o
 -11   1  23     2526.14     2461.26     99.60 o
  -9   1  23     5462.29     5373.04    275.53 o
  -7   1  23     6570.18     6453.88    124.17 o
  -5   1  23    12258.09    11714.12    168.40 o
  -3   1  23     6332.83     6139.88    105.07 o
  -1   1  23       79.32       58.73     25.11 o
   1   1  23        2.96        2.78     23.35 o
   3   1  23     2990.53     2860.11     74.82 o
   5   1  23     1783.98     1743.86     61.26 o
   7   1  23      835.46      950.50     66.06 o
 -12   2  23     3013.14     3202.90    113.84 o
 -10   2  23     1460.56     1253.64     79.71 o
  -8   2  23      202.29      218.79     31.75 o
  -6   2  23      992.40      995.46     47.24 o
  -4   2  23     5375.12     5152.18     96.83 o
  -2   2  23     6910.42     6810.61    105.15 o
   0   2  23     4633.78     4643.29     87.56 o
   2   2  23     4766.16     4580.44     88.81 o
   4   2  23     1994.01     1873.97     63.17 o
   6   2  23       48.04       11.40     30.57 o
   8   2  23        7.25      -30.69     30.69 o
 -11   3  23        3.58       -1.27     60.86 o
  -9   3  23        3.23       49.04     29.88 o
  -7   3  23       12.59        3.18     27.01 o
  -5   3  23        0.42      -21.39     21.39 o
  -3   3  23      201.09      218.04     27.18 o
  -1   3  23       29.47       22.94     23.04 o
   1   3  23       44.98      102.33     23.31 o
   3   3  23        0.07       79.22     25.23 o
   5   3  23        0.06       53.00     25.89 o
   7   3  23       34.35      114.98     32.90 o
 -12   4  23     1778.51     1544.70    133.44 o
 -10   4  23      969.80     1017.85     82.01 o
  -8   4  23      302.97      183.38     50.07 o
  -6   4  23      627.04      692.03     54.47 o
  -4   4  23     3015.89     2883.87     98.17 o
  -2   4  23     5558.46     5366.76     85.59 o
   0   4  23     5746.16     5642.90    108.21 o
   2   4  23     3048.33     2958.57     67.65 o
   4   4  23     1300.84     1246.32     50.05 o
   6   4  23      217.11      169.97     33.91 o
 -11   5  23      971.77     1108.40     86.21 o
  -9   5  23     2207.58     2608.75    121.31 o
  -7   5  23     5267.40     5287.96    143.61 o
  -5   5  23     5256.36     5107.43    138.23 o
  -3   5  23     4203.96     4142.98    122.02 o
  -1   5  23      216.06      187.40     41.95 o
   1   5  23      385.52      382.43     38.08 o
   3   5  23      913.56      974.57     59.25 o
   5   5  23      578.59      662.17     58.32 o
 -10   6  23        3.31       37.69     69.26 o
  -8   6  23       21.66       72.81     57.30 o
  -6   6  23      107.09       93.12     47.67 o
  -4   6  23        6.94       16.96     53.99 o
  -2   6  23       11.43      104.02     48.44 o
   0   6  23      137.22      214.75     56.76 o
   2   6  23       17.39      109.79     63.92 o
   4   6  23        6.29      -10.14     50.41 o
  -7   7  23     3967.00     4072.13    245.23 o
  -5   7  23     2001.74     1985.23    114.55 o
  -3   7  23     2299.49     2387.06    123.34 o
  -1   7  23      310.08      250.22     57.65 o
   1   7  23      346.55      240.00     58.98 o
   3   7  23      611.75      628.88    103.39 o
  -6   8  23      268.00      288.77     93.71 o
  -4   8  23      490.99      488.44     69.24 o
  -2   8  23     1367.87     1447.57     98.70 o
   0   8  23     1159.92     1185.22     94.22 o
 -12   0  24     2328.94     2232.76    138.53 o
 -10   0  24     3158.39     2970.73    153.81 o
  -8   0  24      245.84      193.11     45.11 o
  -6   0  24      391.10      403.02     49.27 o
  -4   0  24     4619.12     4509.73    133.19 o
  -2   0  24     1926.62     1775.49     81.63 o
   0   0  24     4044.64     3895.25    121.81 o
   2   0  24     5248.50     5010.23    157.37 o
   4   0  24     1741.34     1563.75     84.80 o
   6   0  24      731.43      733.81     65.99 o
 -11   1  24      324.59      361.86     61.12 o
  -9   1  24     1513.09     1569.98     78.94 o
  -7   1  24     1476.99     1596.60     54.75 o
  -5   1  24      654.45      647.50     37.96 o
  -3   1  24      339.85      394.86     32.67 o
  -1   1  24      152.05      128.50     27.90 o
   1   1  24       49.88       10.77     29.28 o
   3   1  24       58.67       98.48     30.15 o
   5   1  24      383.53      404.65     39.85 o
   7   1  24      377.66      463.69     42.49 o
 -12   2  24      621.10      711.08     63.74 o
 -10   2  24     1137.15     1227.00     73.87 o
  -8   2  24      208.43      220.66     32.73 o
  -6   2  24       10.86       19.27     25.66 o
  -4   2  24     1195.59     1163.75     46.48 o
  -2   2  24     2089.31     2192.13     58.94 o
   0   2  24     2105.90     2279.81     61.17 o
   2   2  24     1084.57     1248.94     49.76 o
   4   2  24      378.70      437.29     48.00 o
   6   2  24      102.65       72.02     32.40 o
 -11   3  24      643.95      679.93     77.92 o
  -9   3  24     3604.24     3554.97    100.56 o
  -7   3  24     6092.58     5946.25    117.42 o
  -5   3  24     6797.69     6412.69    121.21 o
  -3   3  24     3672.62     3550.85     70.21 o
  -1   3  24      554.48      546.51     36.41 o
   1   3  24       54.17       22.67     24.14 o
   3   3  24      856.94      827.06     41.70 o
   5   3  24     1471.17     1500.37     57.84 o
   7   3  24     1459.01     1763.59    120.96 o
 -10   4  24      315.77      387.67     64.09 o
  -8   4  24      232.82      276.07     52.95 o
  -6   4  24        4.35      -36.40     36.40 o
  -4   4  24      494.50      487.16     51.48 o
  -2   4  24      343.85      352.61     27.27 o
   0   4  24      477.57      611.67     35.96 o
   2   4  24      824.86      861.90     42.75 o
   4   4  24      244.46      255.26     31.49 o
   6   4  24       56.70       39.29     30.99 o
  -9   5  24     1349.75     1488.34    113.06 o
  -7   5  24     1817.67     1865.24    103.32 o
  -5   5  24     2441.25     2472.05     96.46 o
  -3   5  24     1059.56     1047.23     69.42 o
  -1   5  24       44.19       58.76     37.81 o
   1   5  24       30.96      -20.71     27.39 o
   3   5  24      257.79      234.54     41.25 o
   5   5  24      539.95      634.60     52.51 o
  -8   6  24      214.28      152.28     74.36 o
  -6   6  24        3.15        3.45     42.95 o
  -4   6  24     1831.47     1850.80    111.10 o
  -2   6  24     3522.35     3278.34    241.92 o
   0   6  24     2867.76     2937.03    214.92 o
   2   6  24     2024.32     1947.19    119.82 o
   4   6  24     1224.63     1166.80    137.00 o
  -7   7  24      334.49      367.79     66.27 o
  -5   7  24      464.97      495.66     73.66 o
  -3   7  24      217.21      291.75     98.55 o
  -1   7  24      130.00       67.39     50.02 o
   1   7  24       12.71       38.54     49.41 o
 -11   1  25     1143.06     1232.04     77.50 o
  -9   1  25     3019.77     3098.12    110.62 o
  -7   1  25     5776.74     5527.88    111.10 o
  -5   1  25     4501.82     4346.32     88.24 o
  -3   1  25     5774.89     5568.09    114.13 o
  -1   1  25     4847.98     4714.96    109.74 o
   1   1  25      420.42      409.27     37.48 o
   3   1  25      179.86      145.32     33.32 o
   5   1  25      910.14      963.72     51.69 o
 -10   2  25     3795.15     3699.61    121.38 o
  -8   2  25     1004.11      976.72     54.78 o
  -6   2  25      131.06      123.75     30.64 o
  -4   2  25      611.36      576.42     35.93 o
  -2   2  25     2920.75     2950.86     74.51 o
   0   2  25     4698.85     4834.05     92.57 o
   2   2  25     3297.50     3427.02     84.12 o
   4   2  25     1661.20     1603.78     61.42 o
   6   2  25      177.71      150.42     34.91 o
 -11   3  25       24.04       -7.77     36.65 o
  -9   3  25       13.83        9.24     28.18 o
  -7   3  25       10.79       -0.01     27.51 o
  -5   3  25       10.99       19.27     27.62 o
  -3   3  25        6.39       49.18     24.36 o
  -1   3  25        0.14      -14.18     23.80 o
   1   3  25       11.03      -24.12     24.12 o
   3   3  25        0.62       10.15     25.67 o
   5   3  25        7.24       18.34     30.27 o
 -10   4  25     1686.02     1644.21    101.43 o
  -8   4  25      635.78      559.44     63.81 o
  -6   4  25        0.00       14.33     39.13 o
  -4   4  25      757.61      825.31     72.05 o
  -2   4  25     2586.89     2594.89     73.36 o
   0   4  25     3436.45     3326.84     76.59 o
   2   4  25     2748.39     2856.34     72.87 o
   4   4  25     1072.16     1117.10     57.47 o
  -9   5  25     1437.96     1378.13     96.80 o
  -7   5  25     1582.19     1556.72    107.72 o
  -5   5  25     4360.93     4653.89    161.15 o
  -3   5  25     3883.89     3686.89    119.35 o
  -1   5  25     1432.20     1412.49     77.10 o
   1   5  25       10.75      -22.92     32.16 o
   3   5  25      166.74      214.18     41.71 o
  -8   6  25        8.63       18.33     65.70 o
  -6   6  25        9.79       29.03     62.64 o
  -4   6  25      134.61      143.67     63.41 o
  -2   6  25       47.34      111.47     53.64 o
   0   6  25       21.48       65.82     52.41 o
   2   6  25       54.48       32.60     74.36 o
  -5   7  25     3044.42     3103.82    150.21 o
  -3   7  25     1471.61     1468.61    106.22 o
  -1   7  25      532.34      419.66     93.97 o
 -10   0  26     2761.22     2489.45    144.64 o
  -8   0  26     2034.58     1998.35     92.46 o
  -6   0  26       38.60      104.90     41.76 o
  -4   0  26     1031.66     1079.35     68.96 o
  -2   0  26     2996.15     3045.74    110.42 o
   0   0  26     2467.61     2395.67    108.23 o
   2   0  26     2768.57     2755.85    107.06 o
   4   0  26     1616.08     1566.74     87.65 o
   6   0  26      285.72      260.06     54.07 o
 -11   1  26      220.60      312.93     52.70 o
  -9   1  26      813.50      914.96     67.60 o
  -7   1  26     1300.33     1357.50     57.04 o
  -5   1  26     1322.04     1401.13     57.20 o
  -3   1  26      269.61      307.92     34.89 o
  -1   1  26       64.48      117.31     31.41 o
   1   1  26      144.66      114.13     31.99 o
   3   1  26       68.52       51.00     31.63 o
   5   1  26       42.18       46.03     32.06 o
 -10   2  26      489.74      539.23     58.02 o
  -8   2  26      921.32      924.85     55.90 o
  -6   2  26       75.27       43.45     28.66 o
  -4   2  26       54.10       28.65     25.28 o
  -2   2  26     1141.84     1232.09     49.57 o
   0   2  26     1281.20     1543.70     57.93 o
   2   2  26      965.13     1184.89     54.86 o
   4   2  26      562.57      660.04     46.01 o
  -9   3  26     1376.12     1545.47     90.65 o
  -7   3  26     3688.85     3609.96     88.98 o
  -5   3  26     4996.83     4759.46    102.97 o
  -3   3  26     3887.14     3867.74     81.15 o
  -1   3  26      915.18      877.12     42.13 o
   1   3  26      203.20      175.63     29.15 o
   3   3  26      196.67      167.92     32.58 o
   5   3  26      469.85      513.09     41.49 o
  -8   4  26      222.10      185.26     54.19 o
  -6   4  26       16.17      -27.71     38.05 o
  -4   4  26       66.27       79.80     44.75 o
  -2   4  26      198.23      166.26     39.99 o
   0   4  26      332.94      449.12     36.24 o
   2   4  26      621.39      778.13     43.18 o
   4   4  26      163.13      175.20     33.28 o
  -7   5  26     1860.11     2110.35    202.19 o
  -5   5  26     1236.33     1311.73     90.66 o
  -3   5  26     1388.02     1524.75     97.02 o
  -1   5  26      364.14      427.94     62.06 o
   1   5  26        0.19      -32.27     32.27 o
   3   5  26       16.96        4.54     36.40 o
  -6   6  26       55.13       66.21     68.25 o
  -4   6  26      233.62      290.81     86.58 o
  -2   6  26     1878.27     1989.32    163.99 o
   0   6  26     2100.00     2059.09    170.61 o
  -9   1  27     1780.44     1922.19     91.82 o
  -7   1  27     2621.52     2734.79     77.44 o
  -5   1  27     4585.11     4555.69    100.40 o
  -3   1  27     3813.66     3650.03     88.69 o
  -1   1  27     1559.55     1571.46     59.52 o
   1   1  27     1425.40     1338.81     56.44 o
   3   1  27      101.69       86.38     33.22 o
 -10   2  27     3997.46     4028.27    130.86 o
  -8   2  27     2405.16     2308.24     80.70 o
  -6   2  27      368.66      396.39     42.12 o
  -4   2  27      185.93      232.47     33.66 o
  -2   2  27      291.90      353.61     36.37 o
   0   2  27     2155.34     2232.94     68.95 o
   2   2  27     2869.01     2988.17     80.40 o
   4   2  27      979.13     1006.94     53.37 o
  -9   3  27        4.43      -23.96     35.52 o
  -7   3  27        3.86       28.57     33.02 o
  -5   3  27       52.78       84.25     31.01 o
  -3   3  27       17.60       81.03     27.13 o
  -1   3  27       80.32       77.72     27.58 o
   1   3  27       32.20      -20.41     29.12 o
   3   3  27       17.89       15.15     28.23 o
  -8   4  27     1271.22     1334.52     95.18 o
  -6   4  27      323.33      249.31     62.90 o
  -4   4  27      190.79      164.00     51.62 o
  -2   4  27      759.81      840.99     59.15 o
   0   4  27     1512.09     1616.17     71.23 o
   2   4  27     1611.45     1544.69     59.47 o
  -7   5  27     1784.68     1887.88    181.56 o
  -5   5  27     1738.66     1775.30    104.73 o
  -3   5  27     2406.00     2407.50    116.00 o
  -1   5  27     1611.63     1670.55    100.00 o
   1   5  27      322.38      299.68     45.72 o
  -4   6  27       65.90       51.95     71.30 o
  -2   6  27       79.95       48.89     70.28 o
  -8   0  28     1289.97     1359.83     82.08 o
  -6   0  28      717.02      779.20     68.76 o
  -4   0  28        1.14       -8.69     39.93 o
  -2   0  28     1380.14     1518.82     84.29 o
   0   0  28     3042.08     3117.53    116.48 o
   2   0  28     1688.52     1694.47     90.99 o
  -9   1  28      357.19      430.07     64.68 o
  -7   1  28      942.13      962.28     51.43 o
  -5   1  28      912.37     1077.13     52.48 o
  -3   1  28     1003.37     1147.02    102.18 o
  -1   1  28      326.48      440.28     40.11 o
   1   1  28       38.88       53.85     32.48 o
   3   1  28       19.22      -29.67     29.67 o
  -8   2  28      301.78      302.92     44.93 o
  -6   2  28      436.10      422.69     45.03 o
  -4   2  28       10.51      -27.88     27.88 o
  -2   2  28      114.12      117.23     31.10 o
   0   2  28      765.62      919.08     50.00 o
   2   2  28      781.75      997.40     53.07 o
  -7   3  28     1691.52     1699.28     68.68 o
  -5   3  28     3617.24     3729.88     99.53 o
  -3   3  28     3223.26     3163.81     80.96 o
  -1   3  28     1821.63     1745.72     60.79 o
   1   3  28      100.57       82.79     32.12 o
  -6   4  28       36.89       30.54     47.11 o
  -4   4  28       48.48      -14.47     59.84 o
  -2   4  28      128.00       39.74     37.94 o
   0   4  28      422.67      475.45     34.53 o
  -5   5  28     1790.48     2008.05    113.24 o
  -3   5  28      697.70      761.85    162.21 o
  -1   5  28      402.17      470.33     68.56 o
  -7   1  29     1757.54     1694.86     65.01 o
  -5   1  29     2350.32     2437.03     75.30 o
  -3   1  29     2661.82     2805.06     78.68 o
  -1   1  29     1942.19     1908.11     67.88 o
   1   1  29      465.54      471.61     42.91 o
  -8   2  29     2493.20     2657.19     89.81 o
  -6   2  29      968.12      937.30     68.50 o
  -4   2  29      256.31      314.47     36.42 o
  -2   2  29      118.00      152.32     33.86 o
   0   2  29      530.21      599.03     44.04 o
  -7   3  29      143.57      148.29     46.60 o
  -5   3  29       19.66       86.64     34.37 o
  -3   3  29       23.86      104.26     31.26 o
  -1   3  29        0.05       62.88     30.28 o
   1   3  29      105.96      120.68     41.61 o
  -4   4  29       48.06      137.00     68.76 o
  -2   4  29      274.84      220.54     53.12 o
  -6   0  30      663.89      658.58     65.15 o
  -4   0  30      254.95      303.14     54.13 o
  -2   0  30       39.16       84.56     45.31 o
   0   0  30     1481.76     1510.41     89.21 o
  -5   1  30      782.99      846.25     66.67 o
  -3   1  30      982.83     1132.77     56.24 o
  -1   1  30      359.86      479.11     42.76 o
  -6   2  30      107.99      108.91     38.63 o
  -4   2  30      105.36      108.41     33.35 o
  -2   2  30        0.16      -12.77     29.65 o
  -3   3  30     2378.11     2467.73     73.24 o
 
